# Supplementary material for: Smooth doubly curved origami shells with reprogrammable rigidity
Source: Nat Commun. 2026 Feb 13;17:2729. doi: 10.1038/s41467-026-69562-2 (PMC13013821; doi:10.1038/s41467-026-69562-2)
Supplement: Supplementary file 6 — Source Data [file 41467_2026_69562_MOESM6_ESM.zip]

Archive with 1 entries (1 files):
- Source_data_file.xlsx
