# Supplementary material for: Smooth doubly curved origami shells with reprogrammable rigidity
Source: Nat Commun. 2026 Feb 13;17:2729. doi: 10.1038/s41467-026-69562-2 (PMC13013821; doi:10.1038/s41467-026-69562-2)
Supplement: Supplementary file 6 — Source Data [file 41467_2026_69562_MOESM6_ESM.zip › Source_data_file.xlsx]

## Sheet: Figure 4b
	Time [min]	Displacement [mm]	Load [N] - 3PB-nominal tendon pre-tension--1	Load [N] - 3PB-nominal tendon pre-tension--2	Load [N] - 3PB-nominal tendon pre-tension--3	Load [N] - 3PB-nominal tendon pre-tension--4	Load [N] - 3PB-nominal tendon pre-tension--5	Load [N] - 3PB-nominal tendon pre-tension--6	Load [N] - 3PB-nominal tendon pre-tension--7	Load [N] - 3PB-nominal tendon pre-tension--8	Load [N] - 3PB-nominal tendon pre-tension--9	Load [N] - 3PB-nominal tendon pre-tension--10
	0	0	0.05	0	0.02	-0.04	0.01	0.03	-0.01	0.02	-0.04	-0.02
	0	0	-0.04	-0.02	-0.02	0.03	0	-0.01	-0.03	0	0	0.02
	0.001	0	0.01	0.02	0.04	0.01	-0.03	0	0.02	-0.02	-0.01	0.03
	0.001	-0.01	-0.04	0.09	0.07	-0.03	0.02	0.03	0.01	0.01	0.03	0.01
	0.001	-0.01	0.02	-0.01	-0.02	-0.08	-0.05	-0.01	0.03	-0.03	0.02	0.02
	0.002	-0.01	-0.04	0.04	0	0.03	0	-0.06	0.01	0.05	-0.02	-0.02
	0.002	-0.01	-0.01	-0.02	-0.03	0.02	-0.02	-0.04	0	0.04	-0.03	0.03
	0.002	-0.01	0	0.04	-0.02	0.1	0.01	-0.06	-0.03	-0.01	0.01	-0.03
	0.003	-0.02	0.02	0.13	-0.02	0	0.04	0.01	0.02	0.01	-0.01	0.02
	0.003	-0.02	0.06	0.03	0.01	-0.04	-0.01	0.02	-0.02	0.06	-0.01	0.03
	0.003	-0.02	0	0.06	-0.03	-0.02	-0.03	0	-0.02	0.06	-0.02	-0.05
	0.004	-0.02	0.08	0.06	-0.06	0	-0.03	-0.01	-0.02	0.06	-0.01	-0.02
	0.004	-0.02	-0.01	0.06	0.02	0.03	0.04	-0.03	-0.03	0.01	-0.01	-0.04
	0.004	-0.03	0.04	0.07	0.02	-0.04	0.02	0.02	-0.04	-0.03	0	0.04
	0.005	-0.03	0.04	0.01	0.02	-0.03	-0.01	0.02	0.07	0	0.08	0.04
	0.005	-0.03	0.06	0.08	0.02	-0.03	-0.04	0.01	0	-0.03	0.01	-0.01
	0.005	-0.03	0.01	0	-0.02	0.02	-0.06	0.02	-0.01	0.01	0.03	0.02
	0.006	-0.03	-0.02	0.04	-0.03	0.01	-0.05	0.01	0.05	0.02	-0.01	0.02
	0.006	-0.04	0.01	0	-0.03	-0.01	0.01	-0.01	-0.05	-0.04	-0.04	0.01
	0.006	-0.04	0.02	-0.02	-0.01	0.01	0	0.01	0.01	0.03	-0.04	0.03
	0.007	-0.04	0.03	-0.04	0.03	-0.01	-0.01	0.03	0.01	0.05	-0.07	0.02
	0.007	-0.04	-0.01	-0.04	-0.04	0.06	0.04	-0.02	0.01	0.04	0	-0.07
	0.007	-0.04	-0.01	0.05	-0.07	0.05	0	-0.01	0.01	-0.06	-0.05	-0.07
	0.008	-0.05	-0.09	0.07	0.02	-0.04	0.05	0.07	0.02	-0.02	0.02	0
	0.008	-0.05	-0.01	0.04	-0.01	0.03	0.04	0.02	0.03	-0.01	0.04	0
	0.008	-0.05	0.05	0.04	0.03	-0.04	-0.04	0	0.03	0.04	-0.03	0.06
	0.009	-0.05	0.02	0.01	-0.01	-0.01	-0.01	0.04	0.01	0.04	0	0.02
	0.009	-0.05	-0.03	0.1	-0.05	0.02	0.03	-0.01	-0.04	-0.05	0.03	-0.03
	0.009	-0.06	-0.07	-0.01	-0.01	-0.05	-0.03	0.07	0.03	-0.03	0.04	0.02
	0.01	-0.06	0.05	0.02	0.02	-0.03	-0.06	0.03	0	-0.03	0.04	0.05
	0.01	-0.06	-0.02	-0.01	-0.01	-0.02	0	0.02	-0.01	0.01	0.02	0.03
	0.01	-0.06	0.03	0.02	0	-0.01	-0.03	0.05	0.08	0.02	-0.01	0.05
	0.011	-0.06	-0.06	0.02	0.03	0	0.06	-0.02	0.01	-0.03	-0.04	0
	0.011	-0.07	0.01	0.02	-0.08	0.01	-0.01	0.03	0.01	-0.05	0.03	-0.03
	0.011	-0.07	-0.01	0.07	0.02	-0.01	-0.04	0.05	0.05	0.07	0	0
	0.012	-0.07	-0.04	-0.03	-0.06	-0.01	0.05	-0.02	-0.02	0.05	-0.04	-0.03
	0.012	-0.07	0.03	0.06	-0.11	0.06	0.02	0	-0.01	0.03	0	0.03
	0.012	-0.07	-0.05	0.03	-0.02	0.02	0.06	0.06	0.02	-0.01	-0.07	-0.05
	0.013	-0.08	0	0.06	-0.06	0	0.02	0.08	-0.09	-0.05	-0.02	-0.02
	0.013	-0.08	-0.01	0.12	-0.02	-0.01	-0.03	0.05	0.04	-0.03	0.06	0.07
	0.013	-0.08	0.04	-0.02	0.03	0	0	0.07	0	-0.01	0.02	0.01
	0.014	-0.08	0.01	0	-0.07	0.03	0.01	-0.03	-0.02	0.02	-0.04	-0.03
	0.014	-0.08	0.02	0.05	-0.03	-0.02	0.01	0.01	0.04	-0.03	0.03	0.06
	0.014	-0.09	0.05	0.03	0.04	-0.03	0	0	0.01	-0.06	0.03	-0.01
	0.015	-0.09	-0.04	0.12	-0.02	-0.01	0.01	0	0.04	-0.02	0.03	0
	0.015	-0.09	0.01	-0.01	0.04	-0.02	0	0	0.07	0	0	0.03
	0.015	-0.09	0.02	0.01	-0.06	0.03	-0.02	-0.07	0.03	0.03	0.03	-0.03
	0.016	-0.09	-0.03	0.05	-0.07	0.07	0.01	-0.04	0	0.05	-0.03	-0.04
	0.016	-0.1	-0.03	0	0.02	0.03	-0.01	0.08	0	0.02	-0.03	-0.01
	0.016	-0.1	-0.03	0.03	-0.03	0.01	0.07	0.01	0	-0.01	-0.01	-0.06
	0.017	-0.1	-0.01	0.09	-0.05	0	0.01	0.04	0.07	0.04	0.01	0.02
	0.017	-0.1	0.01	0.06	-0.01	0.01	0.04	-0.03	-0.02	0.06	0.01	-0.03
	0.017	-0.1	-0.04	0.06	0.02	0.03	0.03	0.01	-0.04	-0.02	0.02	-0.03
	0.018	-0.11	0	0.08	0	0	0	0.06	-0.04	0.01	0.05	0.06
	0.018	-0.11	0	0.07	0.07	-0.08	-0.07	0.06	0.02	0	-0.04	0.04
	0.018	-0.11	0.07	0.07	-0.02	0	-0.01	0.06	0.05	-0.06	0.07	0.02
	0.019	-0.11	0.04	0.08	-0.02	0.08	0	0.05	0	-0.01	-0.01	0.01
	0.019	-0.11	0	0.05	0.02	0.02	0.05	0.07	-0.06	0.01	0.01	-0.01
	0.019	-0.12	-0.01	0	0.03	0.01	-0.01	0.01	-0.01	0	0.04	0.01
	0.02	-0.12	-0.05	0.02	0.03	-0.01	-0.01	-0.03	0.07	0.02	0.01	0.06
	0.02	-0.12	0.02	-0.04	-0.01	-0.02	0.01	0.01	0.08	0.07	0.02	0.07
	0.02	-0.12	0.02	0.09	-0.04	0.03	-0.02	-0.06	0.01	0.01	0	-0.05
	0.021	-0.12	-0.01	0.05	-0.06	0.05	0.04	0.01	-0.02	0.02	-0.05	-0.09
	0.021	-0.13	0.01	0.07	0.01	0.02	0.03	0.01	0.01	0	-0.06	-0.04
	0.021	-0.13	-0.07	0.05	0	0.05	0.04	0	0	0	0.02	-0.01
	0.022	-0.13	0.01	0.03	0.05	-0.05	-0.01	0.07	0.04	0.04	-0.05	0.02
	0.022	-0.13	0.07	0.05	0.02	0.01	0.06	-0.02	-0.02	0	0.04	0
	0.022	-0.13	-0.03	0.04	-0.05	-0.03	0.03	0.09	-0.03	0	0.05	-0.03
	0.023	-0.14	0.03	0.04	0.05	0	-0.03	0.06	0.02	0.02	0.01	0.01
	0.023	-0.14	-0.01	-0.02	-0.01	0	0	0	0.01	0.01	-0.01	0.03
	0.023	-0.14	0.05	-0.04	0.02	0.01	-0.06	0.03	0.05	0.01	0	0.06
	0.024	-0.14	-0.01	0.03	0.03	-0.01	-0.02	-0.02	0.06	0.01	-0.05	0.03
	0.024	-0.14	-0.04	-0.02	-0.06	0.03	-0.01	-0.01	0.01	-0.01	0.03	-0.05
	0.024	-0.15	-0.08	0.01	-0.01	0.04	-0.06	0	0	0.01	0.02	0
	0.025	-0.15	-0.02	-0.01	0.07	0.01	0	-0.02	0.01	0.05	-0.02	-0.02
	0.025	-0.15	-0.02	0.07	-0.03	0.05	-0.05	-0.01	0.02	0.02	0.02	0
	0.025	-0.15	-0.02	0.06	-0.02	0.11	-0.01	0.02	-0.01	0.01	-0.05	-0.03
	0.026	-0.15	0.02	0.01	-0.06	0	0.03	-0.02	0.01	0.07	0.03	-0.03
	0.026	-0.16	0	0.06	0.02	0.05	0	-0.01	-0.01	0.05	0.03	-0.08
	0.026	-0.16	0	0.06	0.03	0.01	0.01	0.06	-0.02	0.01	0.04	0.02
	0.027	-0.16	0.03	0	0.08	0.04	-0.05	-0.04	0.01	0.03	-0.01	0.08
	0.027	-0.16	-0.03	0.11	-0.01	0.08	0	-0.02	-0.01	-0.06	-0.01	-0.06
	0.027	-0.16	-0.01	0.04	-0.01	0.01	-0.05	0.05	0	0	-0.03	0.04
	0.028	-0.17	0	0.07	0	0	-0.04	0.03	-0.03	-0.06	0.05	0.01
	0.028	-0.17	-0.05	0.03	0.03	-0.04	-0.02	-0.02	-0.05	0.05	0.04	-0.02
	0.028	-0.17	0.06	-0.02	0.05	-0.03	-0.1	-0.01	0.05	0.01	-0.04	0.03
	0.029	-0.17	-0.05	0.02	0.03	0.1	-0.03	-0.01	-0.02	-0.01	-0.04	-0.01
	0.029	-0.17	-0.01	0.04	-0.03	0.04	-0.01	0.02	0.02	0.01	-0.04	0.02
	0.029	-0.18	-0.04	0.04	0.06	-0.03	-0.02	0.03	-0.01	0.01	-0.03	-0.05
	0.03	-0.18	-0.02	0.01	-0.03	0.04	0.02	0.01	-0.01	0.05	-0.01	0.02
	0.03	-0.18	0	0.03	0.01	0.01	0.01	-0.01	0.05	0.03	-0.02	-0.03
	0.03	-0.18	-0.04	0.04	0	0.03	0.05	-0.02	-0.04	0.01	-0.05	-0.01
	0.031	-0.18	-0.02	0.06	-0.01	0.08	0.04	0.02	-0.01	-0.05	0.02	-0.01
	0.031	-0.19	-0.02	0.1	0.04	0.01	0.02	0.02	-0.07	0.01	0.02	-0.04
	0.031	-0.19	-0.04	0	0	-0.03	-0.01	0.09	-0.08	0.04	0.06	0.06
	0.032	-0.19	0.02	0.04	0.06	0.01	-0.09	0.01	-0.05	-0.01	0	0.05
	0.032	-0.19	0.09	0.11	0.05	0	-0.03	-0.01	-0.04	0	-0.05	-0.02
	0.032	-0.19	0.04	0.07	0	-0.04	0	0.01	-0.04	0	-0.01	0.05
	0.033	-0.2	0.01	0.07	0.04	-0.04	-0.05	-0.03	-0.07	-0.04	0.04	0.01
	0.033	-0.2	-0.01	-0.01	-0.02	-0.04	0.04	0.02	0.01	0.04	-0.04	0.01
	0.033	-0.2	0.01	-0.04	0.04	0.04	-0.03	-0.03	-0.01	0.05	-0.02	0.02
	0.034	-0.2	-0.05	0.05	-0.03	0.05	0.02	-0.07	-0.01	0.05	-0.03	-0.02
	0.034	-0.2	0.02	0	-0.01	0.02	-0.03	-0.01	-0.06	-0.02	-0.02	0.04
	0.034	-0.21	-0.06	0.06	-0.03	0.06	0	-0.02	-0.06	-0.05	-0.01	-0.01
	0.035	-0.21	-0.06	0.02	-0.03	0.02	-0.01	0.03	-0.04	0.02	-0.04	-0.03
	0.035	-0.21	-0.02	0.04	-0.02	-0.02	-0.04	0.03	-0.03	-0.02	-0.05	0
	0.035	-0.21	0	0.01	0.02	0.06	-0.03	-0.02	-0.09	-0.02	0.04	-0.01
	0.036	-0.21	0.04	0.1	-0.02	0.03	-0.02	0.02	-0.1	-0.02	0.01	0.02
	0.036	-0.22	0.01	0.03	0.05	-0.01	0.02	0.02	-0.12	-0.04	-0.03	0.02
	0.036	-0.22	0.03	0.04	-0.01	-0.04	0	0	-0.05	-0.03	0.02	0.01
	0.037	-0.22	0.04	0.03	-0.01	-0.04	-0.02	-0.03	-0.06	0	0	0.02
	0.037	-0.22	0	-0.03	-0.04	-0.05	-0.04	0	-0.1	0.01	0.06	-0.01
	0.037	-0.22	-0.01	0.07	0	0	-0.03	-0.02	-0.08	-0.05	0.04	-0.01
	0.038	-0.23	-0.03	0.03	-0.02	0.02	-0.01	0.02	-0.08	0.02	0	0.05
	0.038	-0.23	-0.03	0	0.01	-0.04	-0.03	-0.02	-0.03	0.04	0.06	0.1
	0.038	-0.23	0.03	0.08	0.01	-0.02	-0.05	-0.07	-0.04	-0.02	-0.01	-0.01
	0.039	-0.23	-0.06	-0.02	-0.03	0	-0.05	-0.02	-0.02	0.03	0	0
	0.039	-0.23	-0.01	0.02	-0.09	0.07	-0.02	-0.01	-0.04	0.02	0.03	-0.06
	0.039	-0.24	-0.04	0.08	-0.05	0.04	-0.04	-0.01	-0.08	0.01	0.01	-0.06
	0.04	-0.24	-0.01	0.08	-0.03	0	-0.08	-0.05	-0.12	0.01	0.02	0.03
	0.04	-0.24	-0.01	0.09	0.01	0.05	0.02	-0.02	-0.12	-0.06	0.03	-0.04
	0.04	-0.24	-0.02	0	0	-0.04	0.01	0	-0.06	-0.01	0	-0.06
	0.041	-0.24	0.06	0.04	-0.04	0.02	-0.04	-0.02	-0.04	0	0.03	0
	0.041	-0.25	0	0.04	-0.05	-0.04	0.03	0.04	-0.16	-0.04	0.08	0
	0.041	-0.25	0.06	0.07	-0.02	0	-0.12	0.07	-0.05	-0.02	0.08	0.12
	0.042	-0.25	0.02	0.01	0.04	0.02	-0.03	-0.04	-0.02	-0.02	-0.05	0.1
	0.042	-0.25	-0.03	-0.01	0.03	-0.02	0	-0.02	-0.06	-0.02	0.07	0.03
	0.042	-0.25	0.03	0.04	-0.11	0.04	-0.05	-0.03	-0.07	-0.03	-0.02	-0.03
	0.043	-0.26	-0.05	-0.01	-0.05	-0.02	0.01	-0.03	-0.07	0.05	-0.02	-0.01
	0.043	-0.26	-0.09	0.08	-0.07	0.04	-0.08	-0.04	-0.04	0.04	0.09	0.01
	0.043	-0.26	-0.02	0.05	-0.01	0	-0.02	-0.07	-0.04	0.03	0.01	-0.02
	0.044	-0.26	0	0.01	0	0.06	-0.01	-0.07	-0.05	-0.02	-0.01	0.01
	0.044	-0.26	-0.07	0.11	-0.07	0.04	0.02	-0.05	-0.1	-0.01	0	-0.08
	0.044	-0.27	-0.07	0.09	-0.02	0.01	-0.01	0.06	-0.16	-0.03	0.06	0.01
	0.045	-0.27	0.03	0.05	0.03	-0.01	-0.01	-0.02	-0.08	0.05	0.04	-0.05
	0.045	-0.27	-0.05	0.06	0.07	0	-0.02	0	-0.14	-0.01	0.02	-0.02
	0.045	-0.27	0.01	0.02	-0.02	0	-0.04	-0.01	-0.04	-0.01	0.04	0.06
	0.046	-0.27	0.02	0.02	0.04	-0.01	-0.04	-0.05	-0.1	-0.01	-0.03	-0.02
	0.046	-0.28	-0.02	0.03	-0.04	-0.03	0.01	-0.02	-0.12	-0.09	0.02	0.04
	0.046	-0.28	0	0.01	-0.06	-0.03	-0.07	0.01	-0.09	0.04	0.01	0.07
	0.047	-0.28	0.02	0.01	-0.04	0.05	-0.07	-0.03	-0.07	0	0.02	0.03
	0.047	-0.28	-0.04	0	-0.05	0.05	-0.03	-0.05	-0.07	-0.01	0.01	0.06
	0.047	-0.28	-0.07	0.06	-0.06	-0.04	-0.02	-0.05	-0.12	-0.02	-0.09	0.02
	0.048	-0.29	-0.05	0.02	-0.05	0.04	0.01	-0.02	-0.09	0.01	-0.01	-0.06
	0.048	-0.29	-0.02	0.03	-0.05	0.06	-0.06	-0.06	-0.14	0	0.01	0.04
	0.048	-0.29	-0.03	0.04	-0.01	-0.03	-0.03	-0.04	-0.05	0.01	-0.01	0.01
	0.049	-0.29	-0.04	0.06	-0.09	0.08	-0.03	-0.07	-0.04	0.05	-0.01	0
	0.049	-0.29	-0.06	0.1	0.04	0.03	-0.02	-0.04	-0.17	-0.02	0	0.01
	0.049	-0.3	-0.02	0.06	0	-0.01	-0.09	0.07	-0.14	-0.04	0.06	0.01
	0.05	-0.3	0.04	0.04	0.01	0.02	-0.1	-0.01	-0.16	-0.06	-0.01	-0.03
	0.05	-0.3	-0.01	0.05	-0.02	-0.05	-0.08	0.01	-0.12	0	0.03	0.03
	0.05	-0.3	-0.01	0	-0.07	0.01	-0.13	0	-0.12	0.01	0	0.01
	0.051	-0.3	-0.05	0.06	-0.04	0.03	-0.09	-0.12	-0.15	-0.02	-0.08	0
	0.051	-0.31	-0.07	0.02	-0.02	-0.03	-0.1	0.05	-0.13	0.03	0.04	0.04
	0.051	-0.31	0	0.03	-0.07	0.03	-0.11	-0.05	-0.11	0.02	-0.05	0.03
	0.052	-0.31	-0.03	0.01	-0.02	-0.01	-0.1	-0.08	-0.09	-0.01	0	-0.01
	0.052	-0.31	-0.06	0.04	-0.03	0.04	-0.1	-0.09	-0.07	0.05	0.02	0
	0.052	-0.31	-0.04	0.01	-0.03	0.1	-0.06	-0.09	-0.1	-0.01	-0.03	-0.05
	0.053	-0.32	-0.07	0.07	-0.06	0.05	-0.02	-0.04	-0.08	0.03	0.02	-0.04
	0.053	-0.32	-0.01	0.02	0	0.02	-0.08	0.01	-0.11	0.04	-0.03	-0.04
	0.053	-0.32	-0.02	0.04	-0.02	0.03	-0.04	0.02	-0.08	0	-0.03	-0.04
	0.054	-0.32	0.01	0.11	0	0.05	-0.04	-0.09	-0.13	0.06	0.05	0.01
	0.054	-0.32	-0.03	0.05	0.01	-0.01	-0.06	-0.05	-0.16	0.04	0	-0.02
	0.054	-0.33	-0.02	0.05	0.01	0.07	-0.12	-0.05	-0.15	-0.03	0.09	0
	0.055	-0.33	-0.03	0.03	0.05	-0.04	-0.07	-0.02	-0.11	-0.04	-0.03	0.04
	0.055	-0.33	0.03	0.03	-0.04	-0.04	-0.12	-0.01	-0.07	0.03	-0.02	0.05
	0.055	-0.33	0.06	0	0	0.02	-0.13	-0.09	-0.11	0.05	0.01	0
	0.056	-0.33	-0.07	0	-0.03	-0.04	-0.12	-0.07	-0.12	0.03	-0.08	0.05
	0.056	-0.34	-0.04	0.02	0.01	-0.03	-0.14	-0.06	-0.09	-0.02	-0.03	-0.02
	0.056	-0.34	-0.05	0.07	0.04	0.02	-0.14	-0.06	-0.1	-0.02	0	0.04
	0.057	-0.34	-0.03	-0.01	-0.05	0.03	-0.08	-0.03	-0.09	0.05	-0.04	0.01
	0.057	-0.34	-0.05	0.06	-0.08	0.06	-0.1	-0.1	-0.08	0.03	-0.03	-0.09
	0.057	-0.34	-0.06	0.11	-0.02	0.06	-0.08	-0.07	-0.1	-0.01	-0.03	0
	0.058	-0.35	-0.09	0.06	0	0.05	-0.07	0.01	-0.15	0.02	-0.02	0.02
	0.058	-0.35	-0.05	0.01	0.03	0.02	-0.1	-0.03	-0.12	-0.09	0	-0.03
	0.058	-0.35	-0.02	0.04	-0.02	-0.01	-0.08	0.03	-0.14	-0.01	-0.05	-0.01
	0.059	-0.35	-0.01	0.06	0.03	0.03	-0.1	-0.06	-0.14	-0.08	-0.1	0
	0.059	-0.35	-0.04	0.02	0	-0.01	-0.05	-0.03	-0.21	-0.02	-0.05	0
	0.059	-0.36	0.03	0.03	-0.01	-0.03	-0.09	-0.04	-0.14	-0.04	0.02	0.05
	0.06	-0.36	-0.04	0.01	0.03	-0.07	-0.08	-0.07	-0.16	-0.03	-0.05	0.01
	0.06	-0.36	-0.02	-0.02	-0.03	0.03	-0.07	-0.09	-0.1	-0.04	-0.05	0.05
	0.06	-0.36	-0.02	0.03	-0.08	0.02	-0.12	-0.14	-0.09	0.01	-0.14	0
	0.061	-0.36	-0.02	-0.01	-0.06	0.03	-0.05	-0.11	-0.12	-0.01	-0.11	-0.03
	0.061	-0.37	0	0.05	-0.05	0.04	-0.15	-0.08	-0.15	-0.03	-0.1	-0.04
	0.061	-0.37	-0.08	0.08	0.01	0.05	-0.16	-0.1	-0.13	-0.07	-0.08	-0.01
	0.062	-0.37	-0.04	0	0	0.04	-0.06	-0.1	-0.07	0.05	-0.02	0
	0.062	-0.37	-0.07	0.06	0	0.07	-0.06	-0.06	-0.13	-0.05	-0.08	-0.02
	0.062	-0.37	-0.04	0.03	-0.09	0.06	-0.05	-0.04	-0.12	-0.02	-0.02	-0.04
	0.063	-0.38	-0.04	0.04	0	0.02	-0.09	-0.05	-0.19	-0.09	-0.02	-0.06
	0.063	-0.38	-0.05	0.07	0.02	-0.04	-0.08	0.01	-0.15	-0.06	-0.03	0.02
	0.063	-0.38	0.01	0.01	0.01	-0.05	-0.12	-0.03	-0.12	-0.07	-0.03	0.04
	0.064	-0.38	-0.02	0.02	-0.01	-0.01	-0.09	-0.05	-0.11	-0.09	-0.15	-0.01
	0.064	-0.38	0.02	0.01	-0.06	-0.01	-0.1	-0.05	-0.15	-0.16	-0.09	0.01
	0.064	-0.39	-0.02	0.02	-0.04	0.01	-0.1	-0.1	-0.17	-0.12	-0.09	0.05
	0.065	-0.39	-0.06	0.04	-0.07	0.02	-0.08	-0.07	-0.1	-0.04	-0.1	0.06
	0.065	-0.39	-0.03	0.01	0	-0.02	-0.16	-0.07	-0.12	-0.07	0	0.05
	0.065	-0.39	0	0.05	-0.05	-0.01	-0.1	-0.14	-0.17	-0.02	-0.11	-0.07
	0.066	-0.39	0	-0.04	-0.07	0.02	-0.05	-0.11	-0.15	-0.03	-0.14	-0.07
	0.066	-0.4	-0.06	0.09	-0.01	0.06	-0.09	-0.11	-0.13	-0.06	-0.07	-0.06
	0.066	-0.4	-0.05	0.03	0.03	-0.03	-0.1	-0.09	-0.1	-0.04	-0.07	0.01
	0.067	-0.4	-0.04	0.05	-0.01	0.02	-0.08	-0.08	-0.11	-0.03	-0.01	0.01
	0.067	-0.4	-0.03	0.04	-0.05	0.01	-0.09	-0.04	-0.14	-0.06	-0.06	-0.01
	0.067	-0.4	-0.03	-0.01	-0.06	0	-0.06	-0.06	-0.17	-0.07	-0.03	-0.03
	0.068	-0.41	-0.04	0.1	-0.01	0	-0.08	-0.05	-0.2	-0.1	-0.12	-0.06
	0.068	-0.41	-0.06	0	-0.01	0	-0.09	0.01	-0.11	-0.06	-0.09	0.04
	0.068	-0.41	0.01	0.01	-0.05	0.01	-0.15	-0.04	-0.07	-0.04	-0.12	-0.02
	0.069	-0.41	-0.03	0.02	-0.07	-0.01	-0.09	-0.08	-0.18	-0.1	-0.08	-0.08
	0.069	-0.41	-0.02	-0.03	-0.04	0.01	-0.02	-0.08	-0.18	-0.09	-0.11	-0.03
	0.069	-0.42	-0.04	-0.02	-0.07	0.02	-0.08	-0.05	-0.15	-0.15	-0.11	-0.02
	0.07	-0.42	-0.08	0.03	-0.05	0.04	-0.1	-0.02	-0.09	-0.07	-0.06	0.01
	0.07	-0.42	-0.03	0.01	-0.05	0	-0.16	-0.08	-0.02	-0.04	-0.09	0.01
	0.07	-0.42	-0.05	0.06	-0.06	0.05	-0.08	-0.1	-0.09	-0.01	-0.11	-0.09
	0.071	-0.42	-0.06	0.07	-0.02	-0.02	-0.04	-0.05	-0.16	-0.06	-0.13	-0.07
	0.071	-0.43	-0.02	0.02	-0.01	-0.01	-0.07	-0.08	-0.13	-0.05	-0.08	-0.1
	0.071	-0.43	-0.09	0.03	-0.03	0.07	-0.08	-0.02	-0.14	-0.02	-0.06	0.02
	0.072	-0.43	-0.01	0.05	-0.03	0.02	-0.14	-0.05	-0.12	-0.04	-0.18	-0.05
	0.072	-0.43	0.01	-0.01	-0.04	0.04	-0.08	-0.09	-0.15	-0.13	-0.05	-0.1
	0.072	-0.43	0	0.04	-0.08	0.02	-0.12	-0.03	-0.17	-0.11	-0.09	-0.07
	0.073	-0.44	-0.05	0.06	-0.02	-0.04	-0.09	-0.09	-0.23	-0.09	-0.09	-0.09
	0.073	-0.44	-0.06	-0.04	-0.03	-0.02	-0.12	-0.1	-0.17	-0.1	-0.09	0.03
	0.073	-0.44	0.06	0	-0.08	-0.03	-0.16	-0.11	-0.16	-0.13	-0.15	-0.01
	0.074	-0.44	-0.04	0.02	-0.05	-0.03	-0.1	-0.12	-0.15	-0.1	-0.12	-0.06
	0.074	-0.44	0.06	0.04	-0.04	0.03	-0.11	-0.06	-0.15	-0.04	-0.15	-0.11
	0.074	-0.45	-0.09	0.09	-0.11	0.02	-0.1	-0.1	-0.16	-0.09	-0.11	-0.07
	0.075	-0.45	-0.02	-0.04	-0.06	0.03	-0.14	-0.02	-0.11	-0.09	-0.11	-0.07
	0.075	-0.45	-0.03	0.03	-0.08	0	-0.13	-0.14	-0.13	-0.04	-0.13	-0.11
	0.075	-0.45	-0.06	0.07	-0.08	0.02	-0.09	-0.06	-0.1	-0.04	-0.11	-0.11
	0.076	-0.45	-0.02	0.05	-0.03	0.03	-0.08	-0.09	-0.13	-0.05	-0.16	-0.09
	0.076	-0.46	-0.08	0.03	0.02	-0.03	-0.09	-0.06	-0.22	-0.12	-0.12	-0.06
	0.076	-0.46	-0.04	-0.01	-0.07	-0.03	-0.09	0.02	-0.19	-0.1	-0.05	-0.03
	0.077	-0.46	0.01	0.04	0	-0.02	-0.11	-0.07	-0.21	-0.08	-0.13	-0.11
	0.077	-0.46	-0.04	-0.05	-0.07	0.04	-0.11	-0.05	-0.21	-0.09	-0.1	-0.07
	0.077	-0.46	0.02	0.07	-0.11	-0.01	-0.11	-0.01	-0.17	-0.08	-0.09	-0.12
	0.078	-0.47	-0.03	0.03	-0.08	-0.02	-0.07	-0.03	-0.23	-0.04	-0.1	-0.13
	0.078	-0.47	-0.04	0.06	-0.06	0.01	-0.15	-0.08	-0.15	-0.08	-0.13	-0.02
	0.078	-0.47	0	0.07	-0.07	-0.06	-0.16	-0.07	-0.17	-0.1	-0.18	-0.09
	0.079	-0.47	-0.05	-0.07	-0.05	0.01	-0.14	-0.08	-0.15	-0.06	-0.18	-0.1
	0.079	-0.47	-0.04	0.03	-0.08	0.05	-0.08	-0.08	-0.14	-0.05	-0.12	-0.13
	0.079	-0.48	-0.05	0.04	-0.11	0.02	-0.06	-0.07	-0.18	-0.01	-0.09	-0.13
	0.08	-0.48	-0.08	0.03	-0.07	0.01	-0.16	-0.02	-0.15	-0.02	-0.08	-0.06
	0.08	-0.48	-0.11	0.04	-0.02	0.07	-0.14	-0.13	-0.16	-0.07	-0.12	-0.12
	0.08	-0.48	-0.06	-0.07	0	0.04	-0.12	-0.08	-0.15	-0.08	-0.09	-0.07
	0.081	-0.48	-0.06	0.05	-0.04	0.06	-0.11	-0.06	-0.17	-0.1	-0.13	-0.11
	0.081	-0.49	-0.08	0.08	0	-0.01	-0.04	-0.04	-0.25	-0.05	-0.15	-0.14
	0.081	-0.49	-0.08	0	-0.01	-0.03	-0.11	-0.02	-0.16	-0.1	-0.07	-0.03
	0.082	-0.49	0	0	-0.04	0.02	-0.19	-0.08	-0.22	-0.1	-0.11	-0.18
	0.082	-0.49	-0.02	-0.02	-0.09	0.02	-0.11	-0.08	-0.17	-0.15	-0.12	-0.12
	0.082	-0.49	-0.01	-0.04	-0.12	0.01	-0.13	-0.09	-0.21	-0.11	-0.2	-0.11
	0.083	-0.5	0.01	0	-0.08	0.01	-0.14	-0.05	-0.22	-0.08	-0.12	-0.11
	0.083	-0.5	-0.08	0.08	-0.05	-0.02	-0.19	-0.09	-0.15	-0.02	-0.14	-0.08
	0.083	-0.5	-0.08	-0.04	0	-0.01	-0.16	-0.07	-0.17	-0.1	-0.15	-0.14
	0.084	-0.5	-0.01	0	-0.09	0.07	-0.14	-0.1	-0.13	-0.08	-0.14	-0.14
	0.084	-0.5	-0.08	0.14	-0.01	0.04	-0.11	-0.07	-0.15	-0.09	-0.13	-0.19
	0.084	-0.51	-0.06	0.08	0.05	0.06	-0.08	-0.01	-0.21	-0.05	-0.12	-0.11
	0.085	-0.51	-0.06	0.08	0.01	0.05	-0.15	-0.07	-0.11	-0.03	-0.15	-0.13
	0.085	-0.51	-0.06	0.01	0.01	-0.07	-0.08	-0.1	-0.12	-0.14	-0.16	-0.15
	0.085	-0.51	-0.08	0.01	-0.02	0.04	-0.02	-0.08	-0.19	-0.06	-0.08	-0.19
	0.086	-0.51	-0.08	0.07	0.02	0.01	-0.1	-0.11	-0.21	-0.04	-0.17	-0.14
	0.086	-0.52	-0.02	0.04	-0.05	-0.05	-0.07	-0.02	-0.18	-0.07	-0.1	-0.14
	0.086	-0.52	-0.03	0.03	-0.01	-0.01	-0.14	-0.07	-0.21	-0.07	-0.19	-0.07
	0.087	-0.52	-0.08	-0.01	-0.08	-0.06	-0.15	-0.08	-0.18	-0.15	-0.15	-0.09
	0.087	-0.52	-0.05	-0.03	-0.06	0	-0.13	-0.09	-0.16	-0.13	-0.19	-0.12
	0.087	-0.52	-0.06	0.01	-0.12	0.04	-0.1	-0.12	-0.22	-0.08	-0.22	-0.15
	0.088	-0.53	0	0.07	-0.08	0.01	-0.13	-0.12	-0.2	-0.09	-0.18	-0.09
	0.088	-0.53	-0.07	0.09	-0.06	0.01	-0.19	-0.1	-0.1	-0.05	-0.13	-0.1
	0.088	-0.53	-0.01	0.02	-0.02	0.07	-0.11	-0.07	-0.16	-0.05	-0.14	-0.15
	0.089	-0.53	-0.06	0.04	-0.06	0	-0.09	-0.14	-0.1	-0.06	-0.14	-0.12
	0.089	-0.53	-0.07	0.07	-0.02	0.02	-0.12	-0.09	-0.19	-0.04	-0.14	-0.19
	0.089	-0.54	-0.03	0.1	-0.09	0.08	-0.09	0	-0.19	-0.12	-0.11	-0.16
	0.09	-0.54	-0.08	0.11	-0.04	-0.04	-0.17	-0.03	-0.16	-0.15	-0.1	-0.15
	0.09	-0.54	0.01	-0.01	-0.03	-0.01	-0.11	-0.04	-0.21	-0.11	-0.2	-0.14
	0.09	-0.54	-0.05	0	-0.01	0.07	-0.09	-0.08	-0.14	-0.13	-0.15	-0.14
	0.091	-0.54	-0.02	0.02	-0.02	-0.09	-0.11	-0.14	-0.18	-0.12	-0.23	-0.2
	0.091	-0.55	-0.01	0.02	-0.06	0	-0.12	-0.04	-0.16	-0.1	-0.14	-0.09
	0.091	-0.55	-0.02	0.03	-0.09	-0.03	-0.17	-0.1	-0.19	-0.1	-0.19	-0.17
	0.092	-0.55	-0.06	0.01	-0.08	-0.04	-0.11	-0.12	-0.15	-0.13	-0.2	-0.12
	0.092	-0.55	0.03	-0.04	-0.04	0.04	-0.16	-0.1	-0.11	-0.11	-0.22	-0.13
	0.092	-0.55	-0.08	0.03	-0.13	-0.02	-0.12	-0.07	-0.17	-0.14	-0.2	-0.15
	0.093	-0.56	-0.06	0.03	-0.08	-0.01	-0.11	-0.12	-0.12	-0.12	-0.14	-0.15
	0.093	-0.56	-0.06	0.11	-0.03	0.01	-0.14	-0.09	-0.13	-0.11	-0.12	-0.18
	0.093	-0.56	-0.05	0.03	-0.05	0.02	-0.13	-0.05	-0.16	-0.13	-0.18	-0.21
	0.094	-0.56	-0.05	0.08	-0.05	0.03	-0.17	-0.13	-0.16	-0.06	-0.15	-0.2
	0.094	-0.56	-0.1	0.05	-0.04	-0.01	-0.1	-0.07	-0.13	-0.11	-0.13	-0.15
	0.094	-0.57	-0.06	0.05	-0.07	-0.04	-0.22	-0.06	-0.14	-0.15	-0.16	-0.14
	0.095	-0.57	-0.04	0.01	0	-0.05	-0.12	-0.12	-0.11	-0.09	-0.15	-0.17
	0.095	-0.57	0.05	-0.05	-0.08	0.01	-0.08	-0.11	-0.21	-0.1	-0.17	-0.19
	0.095	-0.57	-0.02	0.04	-0.03	0	-0.16	-0.08	-0.24	-0.14	-0.18	-0.18
	0.096	-0.57	-0.01	0.07	-0.07	-0.02	-0.09	-0.06	-0.23	-0.17	-0.22	-0.18
	0.096	-0.58	-0.06	-0.03	-0.07	0.04	-0.12	-0.06	-0.21	-0.15	-0.24	-0.15
	0.096	-0.58	-0.06	0.03	0	-0.06	-0.18	-0.04	-0.17	-0.07	-0.21	-0.12
	0.097	-0.58	0.02	0.03	-0.18	0.01	-0.17	-0.05	-0.18	-0.11	-0.15	-0.09
	0.097	-0.58	0.01	0.01	-0.12	-0.01	-0.15	-0.13	-0.15	-0.16	-0.17	-0.17
	0.097	-0.58	-0.09	0.01	-0.05	-0.03	-0.09	-0.09	-0.14	-0.16	-0.19	-0.21
	0.098	-0.59	-0.04	0.06	0	0.01	-0.15	-0.09	-0.19	-0.12	-0.17	-0.18
	0.098	-0.59	-0.07	0.05	-0.02	-0.01	-0.13	-0.05	-0.12	-0.1	-0.13	-0.22
	0.098	-0.59	-0.06	-0.01	-0.01	0.01	-0.15	-0.05	-0.17	-0.08	-0.15	-0.12
	0.099	-0.59	0.02	0	-0.05	0.1	-0.15	-0.09	-0.2	-0.08	-0.17	-0.24
	0.099	-0.59	-0.1	0.05	0.01	-0.01	-0.14	-0.06	-0.18	-0.09	-0.18	-0.2
	0.099	-0.6	-0.04	0.03	-0.01	0.01	-0.14	-0.01	-0.16	-0.15	-0.15	-0.17
	0.1	-0.6	-0.06	-0.01	-0.01	-0.04	-0.11	-0.03	-0.21	-0.12	-0.15	-0.15
	0.1	-0.6	0.02	-0.03	-0.05	-0.05	-0.17	-0.11	-0.18	-0.12	-0.14	-0.13
	0.1	-0.6	0.01	0.01	-0.08	0.05	-0.16	-0.12	-0.22	-0.1	-0.25	-0.21
	0.101	-0.6	-0.05	0.01	-0.09	0.07	-0.07	-0.12	-0.22	-0.14	-0.19	-0.22
	0.101	-0.61	-0.06	0.03	-0.08	-0.03	-0.18	-0.11	-0.14	-0.15	-0.23	-0.16
	0.101	-0.61	-0.04	0.01	-0.05	0	-0.13	-0.14	-0.18	-0.11	-0.21	-0.22
	0.102	-0.61	-0.03	0.02	-0.09	0.01	-0.16	-0.11	-0.13	-0.09	-0.18	-0.15
	0.102	-0.61	-0.05	0.01	-0.07	0.02	-0.23	-0.11	-0.17	-0.13	-0.22	-0.24
	0.102	-0.61	-0.02	0.06	-0.09	0.03	-0.08	-0.08	-0.18	-0.11	-0.17	-0.18
	0.103	-0.62	-0.08	0.05	0.01	0.09	-0.14	-0.11	-0.19	-0.14	-0.19	-0.19
	0.103	-0.62	-0.06	0.04	-0.06	-0.03	-0.04	-0.06	-0.16	-0.1	-0.18	-0.19
	0.103	-0.62	-0.01	-0.05	-0.01	0.02	-0.14	-0.08	-0.17	-0.13	-0.15	-0.19
	0.104	-0.62	-0.09	0.03	-0.04	0.01	-0.12	-0.08	-0.17	-0.18	-0.23	-0.22
	0.104	-0.62	-0.01	0.04	-0.14	-0.02	-0.07	-0.08	-0.16	-0.18	-0.17	-0.2
	0.104	-0.63	-0.08	0.06	-0.07	0.01	-0.14	-0.05	-0.2	-0.16	-0.23	-0.24
	0.105	-0.63	-0.08	0.05	-0.15	-0.06	-0.12	-0.06	-0.2	-0.19	-0.2	-0.14
	0.105	-0.63	0.04	-0.05	-0.1	-0.03	-0.18	-0.07	-0.14	-0.11	-0.23	-0.15
	0.105	-0.63	0.03	0	-0.09	-0.05	-0.15	-0.17	-0.17	-0.15	-0.24	-0.22
	0.106	-0.63	-0.04	0	-0.08	-0.05	-0.11	-0.09	-0.22	-0.14	-0.24	-0.14
	0.106	-0.64	-0.04	0.08	-0.09	0	-0.13	-0.06	-0.23	-0.14	-0.21	-0.22
	0.106	-0.64	-0.05	0.06	-0.08	-0.04	-0.14	-0.1	-0.21	-0.13	-0.13	-0.19
	0.107	-0.64	-0.03	0.08	-0.04	0.01	-0.2	-0.07	-0.12	-0.11	-0.16	-0.11
	0.107	-0.64	-0.03	0.01	-0.06	0.04	-0.1	-0.11	-0.19	-0.12	-0.22	-0.19
	0.107	-0.64	-0.04	0.05	-0.08	0	-0.13	-0.07	-0.15	-0.18	-0.16	-0.2
	0.108	-0.65	-0.09	0.04	-0.02	0.03	-0.14	-0.12	-0.15	-0.12	-0.17	-0.26
	0.108	-0.65	-0.06	0.01	-0.03	0	-0.12	-0.06	-0.16	-0.16	-0.14	-0.26
	0.108	-0.65	-0.03	0.04	-0.11	0.01	-0.15	-0.06	-0.14	-0.13	-0.12	-0.24
	0.109	-0.65	0.01	0.01	-0.08	-0.01	-0.11	-0.08	-0.19	-0.16	-0.28	-0.24
	0.109	-0.65	-0.05	0	-0.12	0.02	-0.13	-0.08	-0.19	-0.17	-0.29	-0.2
	0.109	-0.66	-0.01	0.02	-0.06	0	-0.14	-0.11	-0.23	-0.18	-0.27	-0.27
	0.11	-0.66	-0.12	-0.02	-0.12	-0.01	-0.1	-0.13	-0.23	-0.12	-0.19	-0.17
	0.11	-0.66	0.02	0	-0.12	-0.02	-0.13	-0.1	-0.19	-0.14	-0.27	-0.19
	0.11	-0.66	-0.03	0	-0.09	-0.01	-0.14	-0.17	-0.3	-0.16	-0.19	-0.23
	0.111	-0.66	-0.03	0.08	-0.06	0	-0.14	-0.07	-0.14	-0.14	-0.23	-0.17
	0.111	-0.67	-0.11	0.06	-0.03	0.04	-0.15	-0.09	-0.17	-0.14	-0.22	-0.21
	0.111	-0.67	-0.1	0.07	0	0	-0.13	-0.06	-0.19	-0.13	-0.13	-0.18
	0.112	-0.67	-0.06	0	-0.03	0	-0.15	-0.09	-0.17	-0.08	-0.22	-0.25
	0.112	-0.67	-0.06	0.04	-0.07	0.09	-0.11	-0.1	-0.21	-0.2	-0.25	-0.25
	0.112	-0.67	-0.07	0.1	-0.06	-0.02	-0.13	-0.08	-0.17	-0.17	-0.21	-0.24
	0.113	-0.68	-0.07	0.01	-0.03	0.01	-0.1	-0.05	-0.23	-0.16	-0.27	-0.25
	0.113	-0.68	-0.04	-0.05	-0.06	0.03	-0.12	-0.05	-0.19	-0.14	-0.18	-0.18
	0.113	-0.68	-0.04	0.07	-0.05	-0.01	-0.13	-0.11	-0.2	-0.14	-0.23	-0.19
	0.114	-0.68	-0.02	0.02	-0.13	0.04	-0.14	-0.06	-0.29	-0.2	-0.26	-0.21
	0.114	-0.68	-0.01	-0.01	-0.12	0.01	-0.16	-0.08	-0.23	-0.12	-0.29	-0.21
	0.114	-0.69	-0.07	0.04	-0.08	-0.02	-0.17	-0.14	-0.18	-0.2	-0.25	-0.19
	0.115	-0.69	0	0.03	-0.1	-0.03	-0.15	-0.06	-0.16	-0.09	-0.22	-0.18
	0.115	-0.69	-0.01	-0.04	-0.06	0.01	-0.17	-0.19	-0.14	-0.12	-0.21	-0.21
	0.115	-0.69	-0.08	0.02	-0.08	-0.01	-0.14	-0.12	-0.25	-0.18	-0.25	-0.25
	0.116	-0.69	-0.02	0.05	-0.08	0.02	-0.14	-0.09	-0.18	-0.11	-0.24	-0.27
	0.116	-0.7	-0.13	0.06	-0.13	0.01	-0.14	-0.15	-0.15	-0.16	-0.26	-0.23
	0.116	-0.7	-0.08	0.06	-0.05	0.01	-0.13	-0.12	-0.14	-0.08	-0.26	-0.24
	0.117	-0.7	-0.03	-0.04	-0.04	0	-0.15	-0.1	-0.18	-0.09	-0.2	-0.28
	0.117	-0.7	-0.08	-0.03	-0.06	0.02	-0.13	-0.12	-0.23	-0.14	-0.21	-0.26
	0.117	-0.7	-0.07	0.02	-0.09	0.05	-0.16	-0.14	-0.17	-0.14	-0.34	-0.3
	0.118	-0.71	-0.07	-0.02	-0.09	0.02	-0.1	-0.13	-0.21	-0.21	-0.28	-0.25
	0.118	-0.71	-0.08	0	-0.03	0.02	-0.2	-0.1	-0.17	-0.14	-0.25	-0.16
	0.118	-0.71	0.01	-0.02	0.02	-0.05	-0.19	-0.16	-0.16	-0.19	-0.26	-0.26
	0.119	-0.71	-0.02	-0.03	-0.07	-0.1	-0.11	-0.16	-0.27	-0.19	-0.24	-0.23
	0.119	-0.71	0	0.02	-0.04	-0.03	-0.14	-0.17	-0.19	-0.13	-0.23	-0.21
	0.119	-0.72	-0.09	0.02	-0.11	0	-0.08	-0.16	-0.26	-0.18	-0.28	-0.2
	0.12	-0.72	-0.01	0.01	-0.1	-0.09	-0.16	-0.15	-0.17	-0.13	-0.17	-0.21
	0.12	-0.72	-0.03	0.07	-0.02	-0.05	-0.18	-0.15	-0.19	-0.13	-0.22	-0.26
	0.12	-0.72	-0.06	0.01	-0.05	-0.04	-0.11	-0.1	-0.26	-0.15	-0.22	-0.27
	0.121	-0.72	-0.05	0.02	-0.08	0	-0.16	-0.18	-0.2	-0.16	-0.19	-0.3
	0.121	-0.73	-0.05	0.05	-0.07	0.04	-0.15	-0.08	-0.2	-0.15	-0.21	-0.26
	0.121	-0.73	-0.05	-0.02	-0.1	0.07	-0.13	-0.1	-0.16	-0.14	-0.27	-0.26
	0.122	-0.73	-0.03	0.01	-0.02	-0.04	-0.17	-0.11	-0.16	-0.2	-0.27	-0.25
	0.122	-0.73	-0.03	-0.03	-0.07	-0.06	-0.15	-0.08	-0.23	-0.15	-0.29	-0.26
	0.122	-0.73	-0.02	0.03	-0.08	0.02	-0.1	-0.18	-0.26	-0.21	-0.27	-0.28
	0.123	-0.74	-0.04	-0.02	-0.11	-0.03	-0.09	-0.15	-0.28	-0.24	-0.25	-0.26
	0.123	-0.74	-0.05	0.02	-0.06	-0.04	-0.21	-0.07	-0.23	-0.2	-0.24	-0.24
	0.123	-0.74	-0.02	0.04	-0.13	-0.07	-0.18	-0.15	-0.26	-0.23	-0.26	-0.2
	0.124	-0.74	-0.03	-0.04	-0.04	-0.05	-0.15	-0.17	-0.21	-0.18	-0.26	-0.27
	0.124	-0.74	0	0.08	-0.12	-0.07	-0.16	-0.19	-0.26	-0.15	-0.31	-0.29
	0.124	-0.75	-0.07	0.04	-0.18	-0.07	-0.14	-0.21	-0.28	-0.21	-0.2	-0.25
	0.125	-0.75	-0.07	0.08	-0.02	-0.07	-0.18	-0.26	-0.16	-0.13	-0.17	-0.27
	0.125	-0.75	-0.04	0.03	-0.05	-0.04	-0.22	-0.23	-0.16	-0.15	-0.27	-0.23
	0.125	-0.75	-0.09	-0.02	-0.02	0	-0.15	-0.1	-0.21	-0.17	-0.22	-0.27
	0.126	-0.75	-0.1	0.07	-0.01	-0.05	-0.17	-0.14	-0.2	-0.2	-0.3	-0.34
	0.126	-0.76	-0.06	0.03	-0.08	0.01	-0.06	-0.04	-0.19	-0.2	-0.21	-0.29
	0.126	-0.76	-0.05	0.04	-0.08	-0.04	-0.12	-0.07	-0.2	-0.21	-0.24	-0.32
	0.127	-0.76	-0.03	0	-0.01	-0.07	-0.18	-0.09	-0.24	-0.2	-0.26	-0.29
	0.127	-0.76	-0.03	-0.04	-0.12	0	-0.12	-0.17	-0.19	-0.25	-0.29	-0.22
	0.127	-0.76	-0.1	0.03	-0.05	-0.02	-0.13	-0.19	-0.25	-0.23	-0.31	-0.3
	0.128	-0.77	-0.01	0.02	-0.09	-0.11	-0.11	-0.2	-0.27	-0.14	-0.31	-0.22
	0.128	-0.77	-0.02	0.03	-0.12	-0.09	-0.18	-0.15	-0.2	-0.2	-0.27	-0.26
	0.128	-0.77	-0.02	0	-0.14	-0.04	-0.17	-0.23	-0.27	-0.2	-0.24	-0.22
	0.129	-0.77	-0.01	-0.01	-0.11	-0.04	-0.21	-0.15	-0.24	-0.22	-0.29	-0.21
	0.129	-0.77	-0.06	-0.01	-0.05	-0.06	-0.15	-0.2	-0.18	-0.17	-0.27	-0.28
	0.129	-0.78	-0.02	0.02	-0.05	-0.07	-0.14	-0.13	-0.2	-0.22	-0.19	-0.24
	0.13	-0.78	-0.02	0.06	-0.02	-0.12	-0.2	-0.18	-0.18	-0.17	-0.25	-0.28
	0.13	-0.78	-0.01	0.04	-0.04	-0.05	-0.18	-0.16	-0.21	-0.27	-0.25	-0.28
	0.13	-0.78	-0.07	-0.02	-0.03	0	-0.16	-0.12	-0.2	-0.23	-0.29	-0.25
	0.131	-0.78	-0.1	0.01	-0.09	0.02	-0.08	-0.12	-0.25	-0.23	-0.26	-0.37
	0.131	-0.79	-0.11	0.02	-0.07	-0.03	-0.1	-0.07	-0.19	-0.25	-0.33	-0.28
	0.131	-0.79	-0.11	0.08	-0.03	-0.09	-0.11	-0.16	-0.2	-0.21	-0.29	-0.3
	0.132	-0.79	-0.05	-0.01	-0.08	-0.09	-0.15	-0.1	-0.29	-0.26	-0.3	-0.24
	0.132	-0.79	-0.04	-0.02	-0.1	-0.07	-0.15	-0.18	-0.22	-0.23	-0.29	-0.29
	0.132	-0.79	-0.02	0.01	-0.12	-0.07	-0.11	-0.16	-0.25	-0.26	-0.32	-0.28
	0.133	-0.8	-0.04	-0.01	-0.16	-0.04	-0.16	-0.13	-0.18	-0.24	-0.32	-0.23
	0.133	-0.8	-0.06	0.01	-0.09	-0.14	-0.18	-0.19	-0.16	-0.24	-0.25	-0.28
	0.133	-0.8	-0.06	0.06	-0.08	-0.13	-0.21	-0.13	-0.22	-0.21	-0.26	-0.26
	0.134	-0.8	-0.04	0.01	-0.08	-0.01	-0.2	-0.16	-0.24	-0.27	-0.28	-0.24
	0.134	-0.8	-0.07	0.07	-0.11	0.02	-0.15	-0.15	-0.21	-0.24	-0.26	-0.3
	0.134	-0.81	-0.04	0.08	-0.12	-0.1	-0.13	-0.07	-0.23	-0.21	-0.24	-0.27
	0.135	-0.81	-0.05	0.07	-0.08	-0.08	-0.14	-0.1	-0.19	-0.25	-0.3	-0.33
	0.135	-0.81	-0.08	0.06	-0.03	-0.09	-0.13	-0.09	-0.18	-0.21	-0.27	-0.28
	0.135	-0.81	-0.01	-0.03	-0.04	-0.07	-0.13	-0.21	-0.25	-0.26	-0.33	-0.38
	0.136	-0.81	-0.08	-0.06	-0.14	-0.03	-0.1	-0.13	-0.26	-0.34	-0.3	-0.32
	0.136	-0.82	-0.04	0.02	-0.09	0.02	-0.12	-0.11	-0.25	-0.27	-0.29	-0.28
	0.136	-0.82	-0.06	0.04	-0.11	-0.07	-0.19	-0.13	-0.23	-0.29	-0.34	-0.32
	0.137	-0.82	0	0	-0.09	-0.07	-0.16	-0.16	-0.28	-0.25	-0.32	-0.28
	0.137	-0.82	-0.03	0.02	-0.1	-0.05	-0.24	-0.15	-0.24	-0.28	-0.36	-0.3
	0.137	-0.82	-0.04	0.01	-0.18	-0.08	-0.15	-0.12	-0.32	-0.3	-0.29	-0.27
	0.138	-0.83	-0.01	0	-0.14	-0.06	-0.15	-0.2	-0.23	-0.27	-0.3	-0.27
	0.138	-0.83	-0.07	0.07	-0.07	-0.07	-0.21	-0.15	-0.21	-0.14	-0.27	-0.28
	0.138	-0.83	-0.05	0	-0.07	-0.07	-0.17	-0.08	-0.24	-0.23	-0.27	-0.3
	0.139	-0.83	-0.07	0.01	-0.03	-0.05	-0.18	-0.16	-0.19	-0.25	-0.35	-0.33
	0.139	-0.83	-0.09	0	-0.09	-0.06	-0.16	-0.1	-0.22	-0.27	-0.31	-0.3
	0.139	-0.84	-0.09	-0.01	-0.12	0	-0.16	-0.09	-0.16	-0.27	-0.26	-0.33
	0.14	-0.84	-0.12	0.05	-0.12	-0.07	-0.14	-0.12	-0.18	-0.27	-0.33	-0.34
	0.14	-0.84	-0.04	-0.03	-0.12	-0.08	-0.21	-0.11	-0.19	-0.22	-0.29	-0.31
	0.14	-0.84	-0.05	-0.04	-0.04	-0.04	-0.15	-0.18	-0.29	-0.22	-0.38	-0.32
	0.141	-0.84	-0.08	-0.02	-0.07	-0.04	-0.17	-0.14	-0.28	-0.3	-0.36	-0.3
	0.141	-0.85	0.01	0	-0.03	-0.03	-0.16	-0.11	-0.25	-0.29	-0.31	-0.32
	0.141	-0.85	-0.08	0.02	-0.13	-0.12	-0.14	-0.19	-0.24	-0.27	-0.27	-0.3
	0.142	-0.85	0.04	0.02	-0.1	-0.12	-0.22	-0.19	-0.22	-0.27	-0.26	-0.24
	0.142	-0.85	-0.01	0.05	-0.02	-0.1	-0.17	-0.19	-0.33	-0.33	-0.32	-0.34
	0.142	-0.85	-0.05	-0.01	-0.05	-0.09	-0.12	-0.15	-0.29	-0.26	-0.37	-0.38
	0.143	-0.86	-0.12	0.07	-0.07	-0.07	-0.19	-0.15	-0.22	-0.23	-0.28	-0.34
	0.143	-0.86	-0.14	0.01	-0.08	-0.05	-0.2	-0.15	-0.25	-0.29	-0.29	-0.35
	0.143	-0.86	-0.08	0.03	-0.13	0.03	-0.19	-0.19	-0.16	-0.2	-0.28	-0.27
	0.144	-0.86	-0.08	0.01	-0.07	-0.05	-0.15	-0.2	-0.22	-0.29	-0.33	-0.35
	0.144	-0.86	-0.07	-0.01	-0.06	-0.04	-0.14	-0.09	-0.21	-0.31	-0.32	-0.33
	0.144	-0.87	-0.12	0.05	-0.1	0	-0.18	-0.14	-0.24	-0.31	-0.37	-0.41
	0.145	-0.87	-0.08	-0.04	-0.12	-0.07	-0.13	-0.1	-0.24	-0.27	-0.26	-0.3
	0.145	-0.87	0.01	-0.03	-0.11	-0.05	-0.15	-0.16	-0.21	-0.3	-0.36	-0.3
	0.145	-0.87	-0.03	-0.06	-0.11	-0.04	-0.11	-0.21	-0.3	-0.35	-0.32	-0.33
	0.146	-0.87	-0.03	-0.04	-0.13	-0.11	-0.09	-0.15	-0.29	-0.35	-0.32	-0.27
	0.146	-0.88	-0.05	0.04	-0.04	-0.07	-0.17	-0.15	-0.26	-0.27	-0.31	-0.32
	0.146	-0.88	-0.05	0.01	-0.08	-0.11	-0.24	-0.17	-0.33	-0.26	-0.24	-0.29
	0.147	-0.88	0	0.01	-0.07	-0.04	-0.22	-0.21	-0.28	-0.22	-0.28	-0.33
	0.147	-0.88	-0.05	0.02	-0.09	-0.06	-0.15	-0.18	-0.25	-0.27	-0.33	-0.35
	0.147	-0.88	-0.08	0.06	-0.1	-0.04	-0.2	-0.14	-0.21	-0.24	-0.33	-0.34
	0.148	-0.89	-0.08	0	-0.01	-0.05	-0.18	-0.12	-0.26	-0.25	-0.31	-0.39
	0.148	-0.89	-0.04	0.01	-0.05	-0.1	-0.18	-0.1	-0.2	-0.24	-0.29	-0.38
	0.148	-0.89	-0.06	-0.02	-0.07	-0.03	-0.2	-0.24	-0.19	-0.25	-0.33	-0.36
	0.149	-0.89	-0.08	0.01	-0.12	-0.09	-0.13	-0.21	-0.24	-0.27	-0.35	-0.41
	0.149	-0.89	-0.07	-0.02	-0.12	0.05	-0.08	-0.19	-0.25	-0.33	-0.36	-0.35
	0.149	-0.9	-0.09	0.02	-0.05	-0.03	-0.16	-0.16	-0.24	-0.3	-0.4	-0.4
	0.15	-0.9	-0.1	-0.05	-0.09	-0.11	-0.14	-0.14	-0.23	-0.24	-0.34	-0.35
	0.15	-0.9	-0.01	0	-0.11	-0.07	-0.19	-0.17	-0.25	-0.26	-0.34	-0.34
	0.15	-0.9	-0.02	-0.01	-0.15	-0.09	-0.17	-0.26	-0.29	-0.26	-0.35	-0.36
	0.151	-0.9	-0.02	-0.05	-0.12	-0.07	-0.16	-0.17	-0.32	-0.28	-0.34	-0.28
	0.151	-0.91	-0.07	0.06	-0.13	-0.09	-0.19	-0.21	-0.27	-0.27	-0.31	-0.35
	0.151	-0.91	-0.05	-0.02	-0.04	-0.09	-0.16	-0.19	-0.22	-0.24	-0.29	-0.33
	0.152	-0.91	-0.07	0	-0.04	-0.11	-0.25	-0.22	-0.21	-0.2	-0.3	-0.36
	0.152	-0.91	-0.02	0.01	-0.1	-0.08	-0.2	-0.19	-0.29	-0.23	-0.38	-0.36
	0.152	-0.91	-0.07	0.03	-0.1	-0.03	-0.17	-0.14	-0.23	-0.25	-0.34	-0.32
	0.153	-0.92	-0.19	0.06	-0.08	-0.07	-0.11	-0.12	-0.23	-0.31	-0.37	-0.41
	0.153	-0.92	-0.09	-0.05	-0.14	-0.09	-0.16	-0.12	-0.21	-0.3	-0.33	-0.41
	0.153	-0.92	-0.07	-0.08	-0.09	-0.06	-0.19	-0.21	-0.23	-0.3	-0.38	-0.43
	0.154	-0.92	-0.09	-0.06	-0.06	-0.06	-0.13	-0.15	-0.28	-0.29	-0.4	-0.4
	0.154	-0.92	-0.04	0	-0.15	-0.07	-0.16	-0.2	-0.29	-0.27	-0.31	-0.35
	0.154	-0.93	-0.06	0.05	-0.07	-0.02	-0.12	-0.22	-0.3	-0.37	-0.39	-0.37
	0.155	-0.93	-0.03	0.02	-0.15	-0.08	-0.16	-0.22	-0.23	-0.33	-0.29	-0.31
	0.155	-0.93	0	-0.02	-0.09	-0.12	-0.32	-0.2	-0.27	-0.28	-0.36	-0.37
	0.155	-0.93	-0.01	-0.07	-0.1	-0.15	-0.21	-0.22	-0.25	-0.24	-0.39	-0.32
	0.156	-0.93	0.02	0.01	-0.07	-0.03	-0.23	-0.19	-0.26	-0.34	-0.36	-0.34
	0.156	-0.94	-0.07	0.03	-0.08	-0.12	-0.23	-0.21	-0.3	-0.23	-0.36	-0.38
	0.156	-0.94	-0.02	0	-0.03	-0.04	-0.23	-0.14	-0.22	-0.21	-0.3	-0.36
	0.157	-0.94	-0.05	0	-0.03	-0.11	-0.22	-0.17	-0.24	-0.27	-0.32	-0.35
	0.157	-0.94	-0.02	-0.11	-0.09	-0.08	-0.18	-0.17	-0.23	-0.23	-0.4	-0.37
	0.157	-0.94	-0.09	0.01	-0.06	-0.05	-0.16	-0.17	-0.27	-0.3	-0.39	-0.38
	0.158	-0.95	-0.13	0.03	-0.09	-0.03	-0.1	-0.14	-0.25	-0.28	-0.4	-0.45
	0.158	-0.95	-0.05	0	-0.07	-0.05	-0.16	-0.16	-0.22	-0.3	-0.33	-0.37
	0.158	-0.95	-0.05	-0.02	-0.13	-0.03	-0.18	-0.2	-0.24	-0.33	-0.34	-0.4
	0.159	-0.95	-0.08	-0.03	-0.13	-0.08	-0.18	-0.19	-0.25	-0.33	-0.32	-0.35
	0.159	-0.95	-0.01	0	-0.14	-0.07	-0.19	-0.2	-0.24	-0.31	-0.45	-0.38
	0.159	-0.96	-0.03	0	-0.13	-0.11	-0.2	-0.18	-0.29	-0.28	-0.37	-0.36
	0.16	-0.96	-0.03	-0.01	-0.12	-0.15	-0.22	-0.2	-0.27	-0.32	-0.33	-0.34
	0.16	-0.96	0	0.02	-0.11	-0.15	-0.25	-0.19	-0.3	-0.3	-0.35	-0.38
	0.16	-0.96	0.01	-0.01	-0.11	-0.07	-0.15	-0.19	-0.27	-0.34	-0.31	-0.37
	0.161	-0.96	-0.01	0.02	-0.1	-0.09	-0.17	-0.29	-0.3	-0.34	-0.34	-0.37
	0.161	-0.97	-0.03	0.03	-0.18	-0.12	-0.16	-0.18	-0.27	-0.25	-0.34	-0.47
	0.161	-0.97	-0.04	0.01	-0.1	-0.04	-0.21	-0.23	-0.2	-0.33	-0.37	-0.41
	0.162	-0.97	-0.02	-0.01	-0.06	-0.06	-0.23	-0.16	-0.23	-0.33	-0.34	-0.36
	0.162	-0.97	-0.02	-0.05	-0.15	-0.03	-0.11	-0.16	-0.3	-0.3	-0.38	-0.4
	0.162	-0.97	-0.14	-0.04	-0.09	-0.08	-0.15	-0.13	-0.24	-0.32	-0.43	-0.4
	0.163	-0.98	-0.13	-0.04	-0.15	-0.05	-0.18	-0.08	-0.24	-0.29	-0.4	-0.39
	0.163	-0.98	-0.06	-0.01	-0.02	-0.04	-0.19	-0.23	-0.2	-0.32	-0.4	-0.47
	0.163	-0.98	-0.1	0	-0.1	-0.1	-0.13	-0.18	-0.27	-0.33	-0.35	-0.41
	0.164	-0.98	-0.01	-0.03	-0.07	-0.12	-0.18	-0.17	-0.23	-0.35	-0.35	-0.37
	0.164	-0.98	-0.05	0.02	-0.11	-0.07	-0.11	-0.22	-0.31	-0.3	-0.36	-0.37
	0.164	-0.99	-0.04	0.03	-0.08	-0.1	-0.14	-0.26	-0.35	-0.28	-0.34	-0.38
	0.165	-0.99	-0.02	0.06	-0.1	-0.07	-0.24	-0.26	-0.25	-0.25	-0.35	-0.34
	0.165	-0.99	-0.05	-0.03	-0.11	-0.14	-0.22	-0.25	-0.29	-0.27	-0.32	-0.43
	0.165	-0.99	-0.05	0.02	-0.08	-0.12	-0.18	-0.22	-0.3	-0.27	-0.33	-0.38
	0.166	-0.99	-0.04	0.06	-0.08	-0.1	-0.16	-0.16	-0.3	-0.36	-0.35	-0.42
	0.166	-1	-0.01	0.01	-0.07	-0.1	-0.18	-0.12	-0.27	-0.26	-0.3	-0.41
	0.166	-1	-0.09	-0.03	-0.02	-0.09	-0.24	-0.15	-0.18	-0.25	-0.37	-0.45
	0.167	-1	-0.09	-0.06	-0.1	-0.05	-0.22	-0.18	-0.24	-0.29	-0.38	-0.43
	0.167	-1	-0.06	-0.03	-0.09	-0.07	-0.14	-0.16	-0.27	-0.29	-0.37	-0.42
	0.167	-1	-0.13	-0.02	-0.1	-0.03	-0.1	-0.18	-0.29	-0.35	-0.43	-0.46
	0.168	-1.01	-0.03	-0.01	-0.12	-0.05	-0.02	-0.14	-0.25	-0.38	-0.37	-0.41
	0.168	-1.01	-0.03	-0.01	-0.13	-0.09	-0.22	-0.18	-0.25	-0.29	-0.42	-0.46
	0.168	-1.01	-0.07	0	-0.06	-0.15	-0.18	-0.22	-0.29	-0.31	-0.4	-0.39
	0.169	-1.01	-0.02	-0.08	-0.09	-0.07	-0.22	-0.21	-0.3	-0.26	-0.37	-0.39
	0.169	-1.01	-0.05	0.02	-0.07	-0.08	-0.17	-0.24	-0.35	-0.31	-0.37	-0.39
	0.169	-1.02	-0.02	0.01	-0.12	-0.09	-0.14	-0.15	-0.32	-0.28	-0.33	-0.41
	0.17	-1.02	-0.04	0.02	-0.04	-0.06	-0.23	-0.24	-0.24	-0.28	-0.39	-0.39
	0.17	-1.02	-0.07	-0.02	-0.11	-0.12	-0.22	-0.23	-0.32	-0.3	-0.33	-0.37
	0.17	-1.02	-0.04	0.01	-0.11	-0.06	-0.24	-0.17	-0.25	-0.3	-0.41	-0.41
	0.171	-1.02	-0.07	-0.03	-0.11	-0.09	-0.17	-0.18	-0.28	-0.35	-0.44	-0.46
	0.171	-1.03	-0.1	0	-0.11	-0.09	-0.16	-0.12	-0.23	-0.34	-0.36	-0.48
	0.171	-1.03	0.01	-0.03	-0.08	-0.1	-0.22	-0.16	-0.21	-0.39	-0.38	-0.44
	0.172	-1.03	-0.09	-0.08	-0.08	-0.1	-0.2	-0.18	-0.26	-0.33	-0.4	-0.43
	0.172	-1.03	-0.09	-0.02	-0.09	-0.05	-0.2	-0.23	-0.25	-0.27	-0.46	-0.45
	0.172	-1.03	-0.1	0	-0.11	-0.05	-0.12	-0.17	-0.26	-0.35	-0.45	-0.46
	0.173	-1.04	-0.07	0.03	-0.16	-0.06	-0.19	-0.17	-0.25	-0.31	-0.42	-0.46
	0.173	-1.04	-0.11	0.06	-0.07	-0.13	-0.22	-0.2	-0.27	-0.33	-0.4	-0.4
	0.173	-1.04	-0.04	0	-0.14	-0.13	-0.21	-0.15	-0.3	-0.34	-0.37	-0.37
	0.174	-1.04	-0.05	-0.03	-0.08	-0.12	-0.26	-0.27	-0.29	-0.33	-0.38	-0.43
	0.174	-1.04	-0.08	0.02	-0.1	-0.06	-0.19	-0.2	-0.34	-0.25	-0.35	-0.48
	0.174	-1.05	-0.05	0	-0.11	-0.1	-0.22	-0.18	-0.23	-0.32	-0.34	-0.49
	0.175	-1.05	-0.06	0.03	-0.01	-0.1	-0.23	-0.18	-0.3	-0.32	-0.34	-0.48
	0.175	-1.05	0.02	-0.04	-0.08	-0.13	-0.22	-0.13	-0.22	-0.29	-0.42	-0.41
	0.175	-1.05	0.01	-0.07	-0.05	-0.05	-0.2	-0.17	-0.24	-0.29	-0.38	-0.44
	0.176	-1.05	-0.2	-0.01	-0.12	-0.09	-0.18	-0.12	-0.32	-0.33	-0.39	-0.48
	0.176	-1.06	-0.08	-0.01	-0.04	-0.08	-0.22	-0.19	-0.22	-0.32	-0.43	-0.52
	0.176	-1.06	-0.13	0.01	-0.07	-0.09	-0.16	-0.17	-0.29	-0.38	-0.43	-0.54
	0.177	-1.06	-0.03	-0.06	-0.08	-0.13	-0.18	-0.16	-0.25	-0.32	-0.41	-0.44
	0.177	-1.06	-0.05	-0.04	-0.1	-0.02	-0.2	-0.2	-0.31	-0.34	-0.43	-0.41
	0.177	-1.06	-0.05	-0.07	-0.13	-0.13	-0.12	-0.21	-0.36	-0.36	-0.4	-0.47
	0.178	-1.07	-0.07	0.03	-0.1	-0.08	-0.22	-0.22	-0.27	-0.28	-0.4	-0.49
	0.178	-1.07	-0.06	0.03	-0.12	-0.16	-0.23	-0.2	-0.26	-0.3	-0.42	-0.5
	0.178	-1.07	0.02	0	-0.09	-0.12	-0.2	-0.24	-0.27	-0.36	-0.36	-0.4
	0.179	-1.07	-0.01	0.03	-0.07	-0.08	-0.24	-0.21	-0.26	-0.33	-0.4	-0.46
	0.179	-1.07	-0.1	-0.06	-0.06	-0.09	-0.16	-0.22	-0.33	-0.29	-0.41	-0.47
	0.179	-1.08	-0.08	0	-0.04	-0.12	-0.18	-0.17	-0.28	-0.3	-0.41	-0.53
	0.18	-1.08	-0.07	0.01	-0.05	-0.16	-0.24	-0.18	-0.32	-0.27	-0.37	-0.47
	0.18	-1.08	-0.08	-0.06	-0.06	-0.09	-0.21	-0.19	-0.25	-0.32	-0.44	-0.42
	0.18	-1.08	-0.13	0	-0.1	-0.06	-0.22	-0.22	-0.23	-0.35	-0.45	-0.46
	0.181	-1.08	-0.09	-0.09	-0.12	-0.05	-0.14	-0.14	-0.36	-0.37	-0.44	-0.5
	0.181	-1.09	-0.12	-0.03	-0.07	-0.08	-0.14	-0.2	-0.26	-0.36	-0.41	-0.53
	0.181	-1.09	-0.11	0	-0.11	-0.1	-0.22	-0.19	-0.27	-0.32	-0.42	-0.44
	0.182	-1.09	-0.05	0	-0.13	-0.13	-0.22	-0.2	-0.24	-0.34	-0.45	-0.42
	0.182	-1.09	-0.04	0	-0.15	-0.03	-0.18	-0.24	-0.33	-0.35	-0.37	-0.45
	0.182	-1.09	-0.05	-0.07	-0.08	-0.09	-0.18	-0.18	-0.32	-0.33	-0.4	-0.4
	0.183	-1.1	-0.02	0.01	-0.06	-0.09	-0.18	-0.22	-0.25	-0.32	-0.42	-0.47
	0.183	-1.1	0	-0.02	-0.07	-0.13	-0.26	-0.19	-0.29	-0.31	-0.38	-0.51
	0.183	-1.1	0.01	-0.05	-0.1	-0.19	-0.28	-0.23	-0.25	-0.23	-0.39	-0.48
	0.184	-1.1	-0.06	-0.06	-0.09	-0.14	-0.21	-0.21	-0.29	-0.39	-0.41	-0.49
	0.184	-1.1	-0.09	-0.05	-0.12	-0.16	-0.18	-0.18	-0.26	-0.4	-0.44	-0.48
	0.184	-1.11	-0.1	-0.03	-0.1	-0.04	-0.25	-0.12	-0.21	-0.35	-0.44	-0.54
	0.185	-1.11	-0.08	0	-0.08	-0.11	-0.24	-0.16	-0.27	-0.38	-0.47	-0.46
	0.185	-1.11	-0.05	-0.04	-0.08	-0.08	-0.27	-0.14	-0.18	-0.31	-0.48	-0.55
	0.185	-1.11	-0.11	-0.03	-0.15	-0.05	-0.24	-0.26	-0.28	-0.32	-0.47	-0.44
	0.186	-1.11	-0.1	-0.04	-0.13	-0.01	-0.24	-0.17	-0.3	-0.36	-0.36	-0.52
	0.186	-1.12	-0.1	0	-0.14	-0.06	-0.19	-0.25	-0.23	-0.34	-0.46	-0.55
	0.186	-1.12	-0.05	0.02	-0.14	-0.09	-0.2	-0.18	-0.25	-0.38	-0.4	-0.44
	0.187	-1.12	-0.02	0	-0.09	-0.15	-0.2	-0.31	-0.27	-0.36	-0.4	-0.5
	0.187	-1.12	0.01	-0.02	-0.07	-0.15	-0.22	-0.28	-0.3	-0.34	-0.38	-0.52
	0.187	-1.12	-0.02	-0.02	-0.14	-0.15	-0.24	-0.19	-0.31	-0.29	-0.41	-0.45
	0.188	-1.13	-0.04	-0.06	-0.08	-0.09	-0.22	-0.26	-0.32	-0.37	-0.43	-0.48
	0.188	-1.13	-0.04	0.02	-0.09	-0.11	-0.19	-0.19	-0.29	-0.33	-0.37	-0.44
	0.188	-1.13	-0.03	-0.01	-0.08	-0.1	-0.23	-0.24	-0.28	-0.29	-0.48	-0.46
	0.189	-1.13	-0.06	-0.07	-0.1	-0.16	-0.2	-0.22	-0.31	-0.35	-0.41	-0.55
	0.189	-1.13	-0.07	-0.07	-0.09	-0.12	-0.23	-0.19	-0.26	-0.43	-0.42	-0.43
	0.189	-1.14	-0.12	-0.05	-0.09	-0.05	-0.21	-0.2	-0.33	-0.4	-0.45	-0.56
	0.19	-1.14	-0.09	-0.05	-0.12	-0.06	-0.15	-0.18	-0.26	-0.34	-0.41	-0.48
	0.19	-1.14	-0.02	-0.03	-0.12	-0.13	-0.21	-0.24	-0.24	-0.37	-0.43	-0.5
	0.19	-1.14	-0.06	-0.06	-0.18	-0.14	-0.17	-0.26	-0.27	-0.41	-0.41	-0.48
	0.191	-1.14	-0.08	-0.05	-0.15	-0.07	-0.22	-0.25	-0.3	-0.39	-0.41	-0.56
	0.191	-1.15	-0.05	0.06	-0.11	-0.13	-0.21	-0.21	-0.31	-0.39	-0.4	-0.51
	0.191	-1.15	-0.07	-0.02	-0.15	-0.12	-0.17	-0.18	-0.29	-0.32	-0.39	-0.44
	0.192	-1.15	-0.07	0.06	-0.1	-0.13	-0.26	-0.19	-0.3	-0.31	-0.42	-0.5
	0.192	-1.15	-0.02	-0.02	-0.12	-0.18	-0.23	-0.22	-0.31	-0.34	-0.41	-0.46
	0.192	-1.15	0.01	0	-0.11	-0.12	-0.28	-0.19	-0.27	-0.32	-0.42	-0.57
	0.193	-1.16	-0.12	-0.01	-0.09	-0.11	-0.21	-0.21	-0.27	-0.36	-0.42	-0.56
	0.193	-1.16	-0.06	-0.04	-0.15	-0.13	-0.21	-0.17	-0.27	-0.3	-0.4	-0.47
	0.193	-1.16	-0.05	-0.03	-0.14	-0.08	-0.25	-0.19	-0.28	-0.4	-0.42	-0.52
	0.194	-1.16	-0.08	0.02	-0.13	-0.16	-0.18	-0.2	-0.3	-0.38	-0.46	-0.52
	0.194	-1.16	-0.02	0	-0.09	-0.12	-0.23	-0.19	-0.29	-0.4	-0.5	-0.51
	0.194	-1.17	-0.09	-0.04	-0.12	-0.08	-0.17	-0.22	-0.28	-0.41	-0.44	-0.59
	0.195	-1.17	-0.07	-0.02	-0.12	-0.15	-0.25	-0.21	-0.25	-0.36	-0.45	-0.54
	0.195	-1.17	-0.03	-0.05	-0.07	-0.12	-0.23	-0.21	-0.3	-0.33	-0.42	-0.56
	0.195	-1.17	-0.08	0	-0.06	-0.09	-0.17	-0.18	-0.31	-0.38	-0.42	-0.53
	0.196	-1.17	-0.04	-0.02	-0.13	-0.1	-0.15	-0.23	-0.26	-0.39	-0.47	-0.5
	0.196	-1.18	0	0	-0.12	-0.12	-0.2	-0.2	-0.34	-0.35	-0.41	-0.55
	0.196	-1.18	-0.03	-0.05	-0.07	-0.15	-0.2	-0.22	-0.27	-0.27	-0.42	-0.47
	0.197	-1.18	0.01	0.02	-0.06	-0.16	-0.27	-0.23	-0.29	-0.36	-0.37	-0.52
	0.197	-1.18	-0.01	-0.05	-0.13	-0.17	-0.18	-0.18	-0.36	-0.31	-0.38	-0.45
	0.197	-1.18	-0.09	-0.03	-0.08	-0.12	-0.22	-0.24	-0.28	-0.35	-0.41	-0.55
	0.198	-1.19	-0.09	0.01	-0.09	-0.14	-0.23	-0.16	-0.32	-0.4	-0.43	-0.53
	0.198	-1.19	-0.05	-0.05	-0.11	-0.13	-0.25	-0.16	-0.24	-0.31	-0.43	-0.6
	0.198	-1.19	-0.05	-0.1	-0.15	-0.14	-0.3	-0.23	-0.28	-0.37	-0.47	-0.55
	0.199	-1.19	-0.06	-0.09	-0.09	-0.1	-0.2	-0.24	-0.32	-0.4	-0.44	-0.54
	0.199	-1.19	-0.07	-0.03	-0.21	-0.07	-0.22	-0.15	-0.29	-0.43	-0.51	-0.56
	0.199	-1.2	-0.12	-0.02	-0.15	-0.07	-0.16	-0.17	-0.24	-0.42	-0.4	-0.51
	0.2	-1.2	-0.04	-0.02	-0.17	-0.14	-0.21	-0.17	-0.28	-0.35	-0.44	-0.56
	0.2	-1.2	-0.04	0.03	-0.16	-0.12	-0.23	-0.27	-0.31	-0.36	-0.51	-0.56
	0.2	-1.2	0	-0.03	-0.11	-0.04	-0.2	-0.26	-0.34	-0.37	-0.39	-0.55
	0.201	-1.2	-0.05	0.01	-0.1	-0.08	-0.17	-0.24	-0.35	-0.37	-0.45	-0.51
	0.201	-1.21	-0.09	-0.01	-0.08	-0.11	-0.14	-0.16	-0.28	-0.35	-0.4	-0.58
	0.201	-1.21	-0.01	-0.02	-0.02	-0.19	-0.21	-0.22	-0.31	-0.35	-0.45	-0.57
	0.202	-1.21	-0.07	-0.01	-0.07	-0.17	-0.25	-0.29	-0.32	-0.31	-0.43	-0.58
	0.202	-1.21	-0.03	-0.06	-0.12	-0.11	-0.24	-0.23	-0.33	-0.37	-0.47	-0.54
	0.202	-1.21	-0.07	-0.09	-0.06	-0.15	-0.21	-0.24	-0.38	-0.42	-0.44	-0.56
	0.203	-1.22	-0.09	-0.06	-0.13	-0.07	-0.17	-0.15	-0.32	-0.42	-0.47	-0.57
	0.203	-1.22	-0.07	0	-0.09	-0.09	-0.25	-0.17	-0.23	-0.39	-0.44	-0.62
	0.203	-1.22	-0.05	-0.06	-0.15	-0.13	-0.19	-0.18	-0.25	-0.37	-0.46	-0.61
	0.204	-1.22	-0.06	-0.06	-0.15	-0.09	-0.18	-0.22	-0.33	-0.34	-0.53	-0.57
	0.204	-1.22	-0.08	-0.01	-0.15	-0.04	-0.21	-0.22	-0.31	-0.39	-0.56	-0.58
	0.204	-1.23	-0.07	-0.01	-0.12	-0.09	-0.22	-0.17	-0.29	-0.42	-0.48	-0.55
	0.205	-1.23	-0.04	0.04	-0.16	-0.08	-0.22	-0.24	-0.27	-0.39	-0.43	-0.56
	0.205	-1.23	-0.08	0.02	-0.16	-0.12	-0.23	-0.24	-0.34	-0.37	-0.39	-0.58
	0.205	-1.23	-0.06	-0.02	-0.15	-0.15	-0.26	-0.26	-0.33	-0.35	-0.41	-0.54
	0.206	-1.23	-0.06	-0.04	-0.11	-0.15	-0.25	-0.22	-0.37	-0.39	-0.47	-0.55
	0.206	-1.24	-0.02	-0.06	-0.13	-0.1	-0.21	-0.21	-0.37	-0.37	-0.46	-0.54
	0.206	-1.24	0.03	-0.01	-0.1	-0.13	-0.26	-0.23	-0.33	-0.35	-0.46	-0.54
	0.207	-1.24	-0.04	-0.01	-0.13	-0.12	-0.19	-0.24	-0.3	-0.33	-0.42	-0.61
	0.207	-1.24	-0.07	-0.04	-0.13	-0.13	-0.29	-0.18	-0.3	-0.38	-0.51	-0.57
	0.207	-1.24	-0.1	-0.04	-0.18	-0.14	-0.22	-0.24	-0.4	-0.38	-0.59	-0.63
	0.208	-1.25	-0.1	-0.04	-0.17	-0.09	-0.24	-0.17	-0.29	-0.38	-0.47	-0.62
	0.208	-1.25	-0.07	-0.03	-0.1	-0.13	-0.21	-0.21	-0.26	-0.37	-0.47	-0.64
	0.208	-1.25	-0.02	-0.05	-0.2	-0.09	-0.18	-0.22	-0.29	-0.39	-0.46	-0.55
	0.209	-1.25	-0.07	-0.02	-0.14	-0.07	-0.15	-0.27	-0.27	-0.37	-0.51	-0.6
	0.209	-1.25	-0.08	-0.04	-0.12	-0.1	-0.24	-0.18	-0.29	-0.37	-0.48	-0.6
	0.209	-1.26	-0.03	-0.09	-0.12	-0.12	-0.2	-0.24	-0.33	-0.4	-0.5	-0.6
	0.21	-1.26	-0.09	0	-0.06	-0.12	-0.23	-0.3	-0.28	-0.37	-0.41	-0.58
	0.21	-1.26	-0.01	-0.09	-0.16	-0.11	-0.22	-0.2	-0.33	-0.37	-0.44	-0.51
	0.21	-1.26	-0.03	-0.04	-0.12	-0.1	-0.24	-0.21	-0.36	-0.36	-0.45	-0.6
	0.211	-1.26	-0.08	-0.01	-0.1	-0.12	-0.21	-0.18	-0.34	-0.34	-0.51	-0.6
	0.211	-1.27	-0.05	-0.05	-0.03	-0.09	-0.26	-0.17	-0.31	-0.36	-0.54	-0.64
	0.211	-1.27	-0.11	0.01	-0.12	-0.13	-0.28	-0.21	-0.33	-0.38	-0.51	-0.59
	0.212	-1.27	-0.08	-0.04	-0.14	-0.09	-0.25	-0.17	-0.3	-0.42	-0.44	-0.57
	0.212	-1.27	-0.07	-0.1	-0.18	-0.06	-0.23	-0.21	-0.34	-0.37	-0.51	-0.56
	0.212	-1.27	-0.12	-0.1	-0.18	-0.1	-0.17	-0.17	-0.33	-0.42	-0.5	-0.63
	0.213	-1.28	-0.08	-0.03	-0.14	-0.13	-0.17	-0.22	-0.27	-0.41	-0.49	-0.63
	0.213	-1.28	-0.07	0.04	-0.08	-0.14	-0.23	-0.27	-0.31	-0.46	-0.56	-0.61
	0.213	-1.28	-0.08	-0.06	-0.09	-0.17	-0.23	-0.21	-0.31	-0.4	-0.48	-0.55
	0.214	-1.28	-0.06	0.01	-0.09	-0.1	-0.21	-0.24	-0.31	-0.33	-0.46	-0.61
	0.214	-1.28	-0.11	-0.06	-0.19	-0.08	-0.19	-0.23	-0.37	-0.36	-0.45	-0.65
	0.214	-1.29	-0.09	0	-0.12	-0.14	-0.2	-0.22	-0.27	-0.37	-0.53	-0.62
	0.215	-1.29	-0.06	0	-0.06	-0.17	-0.27	-0.32	-0.34	-0.35	-0.5	-0.62
	0.215	-1.29	-0.04	0	-0.15	-0.11	-0.26	-0.19	-0.34	-0.35	-0.45	-0.51
	0.215	-1.29	-0.02	-0.05	-0.1	-0.14	-0.27	-0.25	-0.41	-0.37	-0.48	-0.59
	0.216	-1.29	-0.03	-0.1	-0.2	-0.18	-0.23	-0.22	-0.39	-0.42	-0.48	-0.6
	0.216	-1.3	-0.04	-0.03	-0.19	-0.13	-0.21	-0.23	-0.27	-0.39	-0.56	-0.58
	0.216	-1.3	-0.1	-0.01	-0.15	-0.18	-0.2	-0.31	-0.31	-0.42	-0.48	-0.57
	0.217	-1.3	0	-0.02	-0.13	-0.15	-0.23	-0.26	-0.29	-0.38	-0.51	-0.62
	0.217	-1.3	-0.13	-0.02	-0.17	-0.1	-0.21	-0.25	-0.31	-0.41	-0.53	-0.62
	0.217	-1.3	-0.15	-0.03	-0.16	-0.09	-0.18	-0.17	-0.35	-0.42	-0.5	-0.62
	0.218	-1.31	-0.14	0	-0.16	-0.1	-0.22	-0.26	-0.28	-0.4	-0.53	-0.65
	0.218	-1.31	-0.06	0.01	-0.16	-0.13	-0.19	-0.27	-0.27	-0.36	-0.5	-0.61
	0.218	-1.31	-0.01	0.02	-0.08	-0.12	-0.24	-0.24	-0.25	-0.36	-0.49	-0.55
	0.219	-1.31	-0.02	-0.03	-0.11	-0.12	-0.22	-0.25	-0.38	-0.4	-0.49	-0.57
	0.219	-1.31	-0.09	0	-0.18	-0.1	-0.22	-0.25	-0.36	-0.4	-0.48	-0.6
	0.219	-1.32	-0.09	-0.04	-0.08	-0.13	-0.22	-0.26	-0.32	-0.42	-0.5	-0.61
	0.22	-1.32	-0.09	0	-0.09	-0.13	-0.28	-0.22	-0.35	-0.35	-0.44	-0.63
	0.22	-1.32	0	-0.05	-0.08	-0.11	-0.26	-0.25	-0.31	-0.38	-0.5	-0.55
	0.22	-1.32	-0.05	-0.08	-0.12	-0.16	-0.23	-0.24	-0.34	-0.39	-0.49	-0.63
	0.221	-1.32	-0.05	-0.07	-0.16	-0.16	-0.21	-0.18	-0.29	-0.43	-0.48	-0.64
	0.221	-1.33	-0.13	-0.02	-0.08	-0.15	-0.25	-0.24	-0.35	-0.45	-0.52	-0.72
	0.221	-1.33	-0.11	-0.05	-0.16	-0.08	-0.24	-0.21	-0.31	-0.38	-0.47	-0.64
	0.222	-1.33	-0.05	-0.03	-0.13	-0.17	-0.25	-0.27	-0.25	-0.36	-0.52	-0.59
	0.222	-1.33	-0.12	-0.05	-0.11	-0.06	-0.27	-0.28	-0.33	-0.4	-0.53	-0.61
	0.222	-1.33	-0.08	-0.02	-0.19	-0.06	-0.17	-0.22	-0.32	-0.35	-0.5	-0.61
	0.223	-1.34	-0.11	-0.04	-0.1	-0.07	-0.23	-0.23	-0.32	-0.42	-0.53	-0.69
	0.223	-1.34	-0.07	-0.01	-0.19	-0.14	-0.17	-0.27	-0.33	-0.43	-0.46	-0.59
	0.223	-1.34	-0.03	0.02	-0.11	-0.16	-0.24	-0.25	-0.29	-0.37	-0.49	-0.57
	0.224	-1.34	-0.07	-0.01	-0.11	-0.12	-0.25	-0.29	-0.33	-0.38	-0.48	-0.66
	0.224	-1.34	-0.05	-0.04	-0.1	-0.13	-0.2	-0.21	-0.35	-0.33	-0.51	-0.6
	0.224	-1.35	-0.07	-0.03	-0.06	-0.11	-0.2	-0.22	-0.34	-0.43	-0.5	-0.62
	0.225	-1.35	-0.12	-0.06	-0.11	-0.21	-0.2	-0.17	-0.34	-0.42	-0.45	-0.65
	0.225	-1.35	-0.04	-0.01	-0.1	-0.17	-0.24	-0.22	-0.27	-0.41	-0.53	-0.6
	0.225	-1.35	-0.08	0	-0.22	-0.17	-0.2	-0.23	-0.34	-0.48	-0.58	-0.61
	0.226	-1.35	-0.1	-0.04	-0.19	-0.15	-0.18	-0.21	-0.34	-0.39	-0.53	-0.68
	0.226	-1.36	-0.14	-0.01	-0.1	-0.12	-0.21	-0.2	-0.31	-0.42	-0.58	-0.72
	0.226	-1.36	-0.05	-0.03	-0.21	-0.14	-0.18	-0.18	-0.32	-0.43	-0.52	-0.65
	0.227	-1.36	-0.08	-0.01	-0.13	-0.12	-0.23	-0.27	-0.32	-0.38	-0.51	-0.57
	0.227	-1.36	-0.04	-0.04	-0.14	-0.09	-0.21	-0.24	-0.35	-0.41	-0.45	-0.64
	0.227	-1.36	-0.12	-0.06	-0.14	-0.11	-0.19	-0.25	-0.32	-0.33	-0.54	-0.62
	0.228	-1.37	-0.13	-0.01	-0.06	-0.14	-0.22	-0.28	-0.39	-0.38	-0.53	-0.66
	0.228	-1.37	-0.06	0.06	-0.08	-0.11	-0.21	-0.2	-0.35	-0.38	-0.5	-0.59
	0.228	-1.37	-0.1	-0.04	-0.09	-0.11	-0.25	-0.25	-0.32	-0.4	-0.47	-0.63
	0.229	-1.37	-0.02	-0.05	-0.14	-0.19	-0.25	-0.2	-0.39	-0.44	-0.51	-0.63
	0.229	-1.37	-0.04	-0.12	-0.13	-0.11	-0.22	-0.21	-0.33	-0.43	-0.54	-0.65
	0.229	-1.38	-0.06	-0.07	-0.12	-0.13	-0.2	-0.21	-0.36	-0.48	-0.54	-0.62
	0.23	-1.38	-0.12	0	-0.13	-0.19	-0.28	-0.25	-0.27	-0.38	-0.55	-0.64
	0.23	-1.38	-0.06	-0.02	-0.1	-0.13	-0.26	-0.24	-0.33	-0.43	-0.55	-0.64
	0.23	-1.38	-0.08	-0.02	-0.16	-0.17	-0.25	-0.22	-0.34	-0.46	-0.56	-0.67
	0.231	-1.38	-0.09	-0.13	-0.17	-0.08	-0.27	-0.19	-0.28	-0.44	-0.52	-0.67
	0.231	-1.39	-0.11	-0.02	-0.12	-0.1	-0.22	-0.27	-0.32	-0.46	-0.57	-0.63
	0.231	-1.39	-0.12	0	-0.14	-0.15	-0.22	-0.23	-0.26	-0.35	-0.49	-0.68
	0.232	-1.39	-0.08	-0.01	-0.11	-0.1	-0.24	-0.3	-0.35	-0.41	-0.55	-0.66
	0.232	-1.39	-0.02	-0.05	-0.19	-0.12	-0.16	-0.26	-0.38	-0.44	-0.5	-0.67
	0.232	-1.39	-0.08	-0.1	-0.09	-0.14	-0.23	-0.29	-0.38	-0.4	-0.5	-0.59
	0.233	-1.4	-0.07	-0.01	-0.16	-0.14	-0.21	-0.26	-0.42	-0.41	-0.55	-0.61
	0.233	-1.4	-0.1	-0.05	-0.1	-0.15	-0.22	-0.22	-0.27	-0.36	-0.5	-0.66
	0.233	-1.4	-0.06	-0.04	-0.09	-0.19	-0.3	-0.27	-0.36	-0.36	-0.46	-0.6
	0.234	-1.4	-0.05	-0.02	-0.12	-0.13	-0.22	-0.23	-0.37	-0.41	-0.49	-0.61
	0.234	-1.4	-0.08	-0.12	-0.16	-0.15	-0.28	-0.23	-0.34	-0.45	-0.55	-0.64
	0.234	-1.41	-0.1	-0.12	-0.21	-0.14	-0.21	-0.18	-0.38	-0.44	-0.58	-0.64
	0.235	-1.41	-0.08	-0.08	-0.14	-0.16	-0.22	-0.23	-0.34	-0.42	-0.55	-0.7
	0.235	-1.41	-0.16	-0.06	-0.13	-0.17	-0.29	-0.26	-0.32	-0.43	-0.55	-0.69
	0.235	-1.41	-0.06	-0.05	-0.14	-0.12	-0.19	-0.25	-0.31	-0.45	-0.53	-0.67
	0.236	-1.41	-0.08	-0.06	-0.07	-0.1	-0.26	-0.23	-0.4	-0.46	-0.63	-0.68
	0.236	-1.42	-0.08	-0.04	-0.15	-0.08	-0.18	-0.24	-0.4	-0.52	-0.56	-0.66
	0.236	-1.42	-0.04	-0.02	-0.09	-0.12	-0.22	-0.27	-0.34	-0.41	-0.58	-0.68
	0.237	-1.42	-0.12	0.04	-0.13	-0.16	-0.25	-0.3	-0.35	-0.39	-0.54	-0.66
	0.237	-1.42	-0.1	-0.01	-0.12	-0.12	-0.2	-0.25	-0.34	-0.4	-0.48	-0.69
	0.237	-1.42	-0.05	0.01	-0.09	-0.11	-0.24	-0.32	-0.4	-0.4	-0.53	-0.7
	0.238	-1.43	-0.09	-0.05	-0.13	-0.08	-0.21	-0.24	-0.42	-0.46	-0.52	-0.67
	0.238	-1.43	0	-0.01	-0.04	-0.12	-0.25	-0.22	-0.3	-0.34	-0.52	-0.66
	0.238	-1.43	-0.07	-0.04	-0.15	-0.18	-0.29	-0.28	-0.38	-0.45	-0.57	-0.63
	0.239	-1.43	-0.1	-0.09	-0.18	-0.18	-0.3	-0.24	-0.35	-0.41	-0.54	-0.64
	0.239	-1.43	-0.1	-0.01	-0.09	-0.16	-0.26	-0.25	-0.35	-0.45	-0.59	-0.73
	0.239	-1.44	-0.1	-0.09	-0.16	-0.12	-0.21	-0.24	-0.36	-0.46	-0.57	-0.66
	0.24	-1.44	-0.07	-0.04	-0.16	-0.06	-0.28	-0.22	-0.31	-0.39	-0.57	-0.7
	0.24	-1.44	-0.11	-0.04	-0.14	-0.1	-0.26	-0.31	-0.35	-0.45	-0.57	-0.65
	0.24	-1.44	-0.1	-0.06	-0.26	-0.11	-0.24	-0.28	-0.29	-0.43	-0.56	-0.66
	0.241	-1.44	-0.11	0.01	-0.16	-0.07	-0.19	-0.27	-0.35	-0.47	-0.58	-0.71
	0.241	-1.45	-0.07	-0.08	-0.14	-0.14	-0.2	-0.27	-0.36	-0.41	-0.55	-0.66
	0.241	-1.45	-0.05	0.04	-0.08	-0.11	-0.27	-0.29	-0.32	-0.34	-0.53	-0.66
	0.242	-1.45	-0.07	-0.05	-0.04	-0.12	-0.24	-0.28	-0.37	-0.4	-0.51	-0.62
	0.242	-1.45	-0.05	-0.05	-0.15	-0.16	-0.19	-0.22	-0.41	-0.35	-0.55	-0.66
	0.242	-1.45	-0.08	-0.06	-0.08	-0.16	-0.27	-0.23	-0.43	-0.44	-0.57	-0.67
	0.243	-1.46	-0.05	-0.07	-0.08	-0.2	-0.29	-0.21	-0.37	-0.42	-0.55	-0.71
	0.243	-1.46	-0.07	-0.02	-0.1	-0.18	-0.33	-0.25	-0.34	-0.41	-0.6	-0.7
	0.243	-1.46	-0.08	-0.06	-0.14	-0.16	-0.27	-0.27	-0.34	-0.43	-0.57	-0.64
	0.244	-1.46	-0.1	-0.11	-0.1	-0.17	-0.24	-0.2	-0.31	-0.41	-0.61	-0.7
	0.244	-1.46	-0.1	-0.02	-0.13	-0.12	-0.33	-0.27	-0.34	-0.45	-0.61	-0.71
	0.244	-1.47	-0.18	-0.07	-0.15	-0.13	-0.22	-0.19	-0.44	-0.47	-0.56	-0.68
	0.245	-1.47	-0.11	0.02	-0.11	-0.12	-0.29	-0.29	-0.3	-0.43	-0.56	-0.77
	0.245	-1.47	-0.06	-0.09	-0.13	-0.15	-0.28	-0.28	-0.37	-0.42	-0.52	-0.72
	0.245	-1.47	-0.07	-0.07	-0.13	-0.03	-0.24	-0.32	-0.33	-0.4	-0.54	-0.66
	0.246	-1.47	-0.09	-0.01	-0.12	-0.11	-0.18	-0.29	-0.36	-0.39	-0.58	-0.69
	0.246	-1.48	-0.07	-0.03	-0.1	-0.12	-0.2	-0.27	-0.37	-0.41	-0.56	-0.66
	0.246	-1.48	-0.05	-0.04	-0.1	-0.14	-0.28	-0.29	-0.32	-0.38	-0.58	-0.68
	0.247	-1.48	-0.04	-0.05	-0.12	-0.17	-0.19	-0.27	-0.35	-0.38	-0.52	-0.63
	0.247	-1.48	-0.03	-0.1	-0.13	-0.12	-0.26	-0.23	-0.32	-0.38	-0.53	-0.68
	0.247	-1.48	-0.04	-0.08	-0.14	-0.12	-0.26	-0.24	-0.4	-0.46	-0.6	-0.66
	0.248	-1.49	-0.08	-0.03	-0.13	-0.17	-0.29	-0.21	-0.36	-0.47	-0.62	-0.72
	0.248	-1.49	-0.06	-0.03	-0.13	-0.17	-0.36	-0.25	-0.33	-0.45	-0.6	-0.71
	0.248	-1.49	-0.04	0	-0.17	-0.18	-0.3	-0.2	-0.31	-0.41	-0.6	-0.68
	0.249	-1.49	-0.1	-0.06	-0.15	-0.1	-0.31	-0.24	-0.31	-0.4	-0.63	-0.71
	0.249	-1.49	-0.07	-0.08	-0.13	-0.08	-0.22	-0.26	-0.39	-0.5	-0.59	-0.72
	0.249	-1.5	-0.11	-0.02	-0.13	-0.14	-0.23	-0.25	-0.33	-0.42	-0.61	-0.71
	0.25	-1.5	-0.1	-0.04	-0.12	-0.17	-0.2	-0.32	-0.29	-0.47	-0.58	-0.72
	0.25	-1.5	-0.09	-0.03	-0.13	-0.17	-0.23	-0.33	-0.32	-0.36	-0.57	-0.68
	0.25	-1.5	-0.06	-0.05	-0.07	-0.13	-0.23	-0.37	-0.31	-0.36	-0.52	-0.62
	0.251	-1.5	-0.08	-0.05	-0.04	-0.1	-0.2	-0.27	-0.44	-0.47	-0.55	-0.65
	0.251	-1.51	0	-0.07	-0.12	-0.13	-0.26	-0.25	-0.4	-0.43	-0.57	-0.71
	0.251	-1.51	-0.13	-0.05	-0.12	-0.12	-0.23	-0.28	-0.42	-0.46	-0.55	-0.69
	0.252	-1.51	-0.02	-0.05	-0.12	-0.22	-0.29	-0.26	-0.37	-0.47	-0.52	-0.71
	0.252	-1.51	0	-0.03	-0.16	-0.13	-0.34	-0.34	-0.42	-0.44	-0.57	-0.72
	0.252	-1.51	-0.1	-0.09	-0.14	-0.14	-0.23	-0.25	-0.4	-0.46	-0.64	-0.71
	0.253	-1.52	-0.1	-0.02	-0.15	-0.13	-0.29	-0.21	-0.35	-0.49	-0.61	-0.7
	0.253	-1.52	-0.11	-0.03	-0.19	-0.16	-0.25	-0.25	-0.31	-0.47	-0.57	-0.78
	0.253	-1.52	-0.05	-0.01	-0.16	-0.18	-0.31	-0.25	-0.35	-0.44	-0.59	-0.76
	0.254	-1.52	-0.11	-0.03	-0.16	-0.14	-0.27	-0.25	-0.34	-0.42	-0.61	-0.71
	0.254	-1.52	-0.1	-0.07	-0.21	-0.09	-0.24	-0.29	-0.37	-0.44	-0.57	-0.72
	0.254	-1.53	-0.12	-0.03	-0.12	-0.12	-0.18	-0.23	-0.32	-0.41	-0.6	-0.76
	0.255	-1.53	-0.11	0.04	-0.11	-0.16	-0.23	-0.3	-0.38	-0.43	-0.51	-0.7
	0.255	-1.53	-0.08	-0.06	-0.14	-0.2	-0.27	-0.24	-0.37	-0.41	-0.55	-0.65
	0.255	-1.53	-0.06	-0.02	-0.1	-0.11	-0.28	-0.31	-0.4	-0.47	-0.56	-0.75
	0.256	-1.53	-0.1	-0.08	-0.19	-0.15	-0.18	-0.28	-0.42	-0.38	-0.62	-0.71
	0.256	-1.54	-0.1	-0.04	-0.1	-0.11	-0.23	-0.24	-0.37	-0.44	-0.61	-0.7
	0.256	-1.54	-0.08	-0.04	-0.09	-0.21	-0.26	-0.23	-0.4	-0.5	-0.56	-0.64
	0.257	-1.54	0.03	-0.05	-0.15	-0.22	-0.28	-0.3	-0.37	-0.42	-0.59	-0.68
	0.257	-1.54	-0.12	-0.08	-0.18	-0.16	-0.27	-0.25	-0.37	-0.49	-0.63	-0.66
	0.257	-1.54	-0.1	-0.07	-0.26	-0.14	-0.24	-0.21	-0.37	-0.43	-0.64	-0.78
	0.258	-1.55	-0.11	0	-0.1	-0.11	-0.25	-0.29	-0.36	-0.47	-0.66	-0.73
	0.258	-1.55	-0.17	0.03	-0.1	-0.17	-0.31	-0.23	-0.37	-0.49	-0.56	-0.75
	0.258	-1.55	-0.08	-0.05	-0.13	-0.11	-0.26	-0.25	-0.35	-0.45	-0.59	-0.72
	0.259	-1.55	-0.1	-0.01	-0.14	-0.07	-0.24	-0.3	-0.32	-0.46	-0.58	-0.74
	0.259	-1.55	-0.14	-0.06	-0.19	-0.13	-0.17	-0.29	-0.36	-0.46	-0.59	-0.74
	0.259	-1.56	-0.13	-0.03	-0.1	-0.11	-0.25	-0.29	-0.32	-0.4	-0.62	-0.75
	0.26	-1.56	-0.07	0	-0.08	-0.13	-0.22	-0.27	-0.35	-0.46	-0.57	-0.72
	0.26	-1.56	-0.07	-0.04	-0.08	-0.18	-0.27	-0.29	-0.4	-0.38	-0.51	-0.68
	0.26	-1.56	-0.03	-0.01	-0.16	-0.16	-0.25	-0.24	-0.41	-0.48	-0.56	-0.74
	0.261	-1.56	-0.1	-0.04	-0.15	-0.15	-0.22	-0.2	-0.38	-0.42	-0.58	-0.72
	0.261	-1.57	-0.08	-0.06	-0.1	-0.13	-0.24	-0.28	-0.36	-0.42	-0.66	-0.76
	0.261	-1.57	-0.07	-0.07	-0.16	-0.17	-0.29	-0.24	-0.39	-0.5	-0.61	-0.74
	0.262	-1.57	-0.03	-0.07	-0.1	-0.16	-0.32	-0.24	-0.37	-0.41	-0.57	-0.75
	0.262	-1.57	-0.07	-0.06	-0.16	-0.16	-0.25	-0.32	-0.41	-0.46	-0.58	-0.76
	0.262	-1.57	-0.11	-0.05	-0.15	-0.14	-0.23	-0.21	-0.34	-0.5	-0.58	-0.79
	0.263	-1.58	-0.2	0.01	-0.15	-0.17	-0.28	-0.28	-0.38	-0.49	-0.64	-0.83
	0.263	-1.58	-0.06	-0.02	-0.13	-0.18	-0.3	-0.26	-0.35	-0.45	-0.59	-0.73
	0.263	-1.58	-0.06	-0.07	-0.1	-0.16	-0.23	-0.33	-0.35	-0.41	-0.58	-0.74
	0.264	-1.58	-0.06	-0.08	-0.18	-0.11	-0.22	-0.31	-0.43	-0.41	-0.57	-0.71
	0.264	-1.58	-0.09	-0.04	-0.15	-0.08	-0.24	-0.29	-0.36	-0.46	-0.6	-0.7
	0.264	-1.59	-0.07	0	-0.13	-0.15	-0.24	-0.27	-0.39	-0.4	-0.64	-0.73
	0.265	-1.59	-0.1	-0.04	-0.16	-0.18	-0.25	-0.3	-0.39	-0.43	-0.6	-0.74
	0.265	-1.59	-0.07	-0.09	-0.09	-0.2	-0.34	-0.33	-0.39	-0.37	-0.62	-0.75
	0.265	-1.59	-0.11	-0.08	-0.11	-0.17	-0.2	-0.26	-0.42	-0.42	-0.57	-0.72
	0.266	-1.59	-0.1	-0.06	-0.16	-0.12	-0.25	-0.22	-0.42	-0.5	-0.63	-0.79
	0.266	-1.6	-0.11	-0.05	-0.13	-0.21	-0.24	-0.26	-0.37	-0.51	-0.64	-0.74
	0.266	-1.6	-0.13	-0.08	-0.13	-0.24	-0.25	-0.28	-0.35	-0.44	-0.66	-0.77
	0.267	-1.6	-0.05	0.01	-0.12	-0.16	-0.32	-0.32	-0.36	-0.45	-0.65	-0.78
	0.267	-1.6	-0.08	-0.06	-0.14	-0.18	-0.24	-0.26	-0.34	-0.44	-0.61	-0.79
	0.267	-1.6	-0.09	-0.06	-0.11	-0.04	-0.32	-0.32	-0.37	-0.41	-0.62	-0.8
	0.268	-1.61	-0.17	0	-0.12	-0.09	-0.25	-0.34	-0.37	-0.45	-0.61	-0.73
	0.268	-1.61	-0.13	-0.05	-0.09	-0.14	-0.28	-0.31	-0.37	-0.4	-0.63	-0.78
	0.268	-1.61	-0.12	0.03	-0.13	-0.15	-0.29	-0.34	-0.35	-0.46	-0.6	-0.77
	0.269	-1.61	-0.04	-0.07	-0.11	-0.15	-0.23	-0.31	-0.42	-0.45	-0.63	-0.73
	0.269	-1.61	-0.06	-0.07	-0.11	-0.08	-0.2	-0.24	-0.39	-0.49	-0.63	-0.74
	0.269	-1.62	-0.08	-0.08	-0.07	-0.17	-0.22	-0.3	-0.46	-0.52	-0.56	-0.78
	0.27	-1.62	-0.06	-0.1	-0.14	-0.17	-0.27	-0.25	-0.39	-0.44	-0.63	-0.77
	0.27	-1.62	-0.06	-0.03	-0.14	-0.18	-0.28	-0.28	-0.41	-0.44	-0.61	-0.76
	0.27	-1.62	-0.03	-0.1	-0.16	-0.16	-0.28	-0.22	-0.43	-0.42	-0.57	-0.74
	0.271	-1.62	-0.08	-0.11	-0.18	-0.16	-0.27	-0.25	-0.38	-0.47	-0.68	-0.76
	0.271	-1.63	-0.14	-0.04	-0.14	-0.15	-0.27	-0.27	-0.42	-0.48	-0.65	-0.8
	0.271	-1.63	-0.13	-0.01	-0.12	-0.18	-0.29	-0.22	-0.33	-0.43	-0.62	-0.77
	0.272	-1.63	-0.11	-0.01	-0.14	-0.14	-0.25	-0.24	-0.3	-0.47	-0.68	-0.78
	0.272	-1.63	-0.1	-0.09	-0.14	-0.15	-0.25	-0.32	-0.33	-0.47	-0.58	-0.75
	0.272	-1.63	-0.14	-0.06	-0.13	-0.1	-0.26	-0.35	-0.33	-0.47	-0.59	-0.81
	0.273	-1.64	-0.1	-0.03	-0.12	-0.16	-0.21	-0.25	-0.38	-0.47	-0.61	-0.86
	0.273	-1.64	-0.07	0	-0.13	-0.18	-0.31	-0.27	-0.38	-0.45	-0.57	-0.78
	0.273	-1.64	-0.04	-0.04	-0.09	-0.17	-0.21	-0.39	-0.42	-0.39	-0.6	-0.75
	0.274	-1.64	0.01	-0.12	-0.12	-0.17	-0.29	-0.31	-0.55	-0.41	-0.57	-0.73
	0.274	-1.64	-0.07	-0.06	-0.15	-0.14	-0.27	-0.24	-0.47	-0.42	-0.61	-0.76
	0.274	-1.65	-0.1	-0.11	-0.1	-0.13	-0.24	-0.25	-0.51	-0.46	-0.62	-0.77
	0.275	-1.65	-0.03	-0.07	-0.13	-0.17	-0.27	-0.25	-0.34	-0.46	-0.59	-0.75
	0.275	-1.65	-0.04	0.01	-0.16	-0.2	-0.27	-0.31	-0.38	-0.49	-0.64	-0.77
	0.275	-1.65	-0.01	-0.13	-0.16	-0.18	-0.28	-0.27	-0.36	-0.49	-0.65	-0.76
	0.276	-1.65	-0.1	0.01	-0.18	-0.2	-0.33	-0.29	-0.38	-0.48	-0.7	-0.82
	0.276	-1.66	-0.12	-0.1	-0.12	-0.13	-0.26	-0.24	-0.33	-0.49	-0.66	-0.85
	0.276	-1.66	-0.07	0	-0.13	-0.15	-0.29	-0.26	-0.33	-0.48	-0.6	-0.87
	0.277	-1.66	-0.1	0.01	-0.13	-0.2	-0.25	-0.3	-0.42	-0.38	-0.59	-0.81
	0.277	-1.66	-0.03	-0.05	-0.14	-0.16	-0.28	-0.31	-0.37	-0.47	-0.63	-0.76
	0.277	-1.66	-0.11	-0.07	-0.12	-0.14	-0.27	-0.29	-0.4	-0.49	-0.59	-0.8
	0.278	-1.67	-0.1	-0.12	-0.09	-0.15	-0.18	-0.24	-0.42	-0.47	-0.6	-0.84
	0.278	-1.67	-0.08	-0.04	-0.1	-0.17	-0.29	-0.29	-0.39	-0.47	-0.6	-0.79
	0.278	-1.67	-0.06	-0.08	-0.07	-0.16	-0.28	-0.34	-0.41	-0.43	-0.61	-0.74
	0.279	-1.67	0.01	-0.07	-0.14	-0.21	-0.22	-0.24	-0.39	-0.48	-0.64	-0.72
	0.279	-1.67	-0.08	-0.12	-0.2	-0.19	-0.24	-0.22	-0.44	-0.52	-0.66	-0.8
	0.279	-1.68	-0.05	-0.08	-0.21	-0.24	-0.23	-0.27	-0.37	-0.52	-0.68	-0.74
	0.28	-1.68	-0.11	0.01	-0.12	-0.24	-0.34	-0.31	-0.36	-0.47	-0.68	-0.81
	0.28	-1.68	-0.09	-0.04	-0.16	-0.21	-0.32	-0.31	-0.38	-0.45	-0.65	-0.76
	0.28	-1.68	-0.1	0	-0.18	-0.14	-0.29	-0.28	-0.42	-0.5	-0.64	-0.82
	0.281	-1.68	-0.15	-0.03	-0.18	-0.16	-0.26	-0.34	-0.39	-0.47	-0.65	-0.83
	0.281	-1.69	-0.1	-0.04	-0.16	-0.17	-0.27	-0.3	-0.39	-0.46	-0.64	-0.78
	0.281	-1.69	-0.14	-0.01	-0.11	-0.12	-0.29	-0.34	-0.34	-0.44	-0.61	-0.84
	0.282	-1.69	-0.1	-0.07	-0.12	-0.12	-0.27	-0.35	-0.39	-0.46	-0.58	-0.81
	0.282	-1.69	-0.07	-0.04	-0.15	-0.13	-0.33	-0.29	-0.4	-0.43	-0.67	-0.78
	0.282	-1.69	-0.03	-0.06	-0.13	-0.14	-0.18	-0.3	-0.43	-0.45	-0.63	-0.8
	0.283	-1.7	-0.03	-0.09	-0.13	-0.19	-0.2	-0.29	-0.37	-0.46	-0.64	-0.74
	0.283	-1.7	-0.08	-0.07	-0.16	-0.16	-0.3	-0.29	-0.41	-0.42	-0.64	-0.8
	0.283	-1.7	-0.04	-0.11	-0.21	-0.23	-0.3	-0.29	-0.42	-0.44	-0.65	-0.83
	0.284	-1.7	-0.06	-0.07	-0.14	-0.21	-0.32	-0.23	-0.44	-0.45	-0.64	-0.78
	0.284	-1.7	-0.1	-0.04	-0.2	-0.19	-0.26	-0.25	-0.48	-0.56	-0.67	-0.85
	0.284	-1.71	-0.08	-0.05	-0.19	-0.19	-0.3	-0.2	-0.43	-0.5	-0.71	-0.81
	0.285	-1.71	-0.11	-0.04	-0.14	-0.2	-0.33	-0.3	-0.42	-0.49	-0.63	-0.85
	0.285	-1.71	-0.07	-0.05	-0.14	-0.16	-0.34	-0.32	-0.43	-0.51	-0.66	-0.81
	0.285	-1.71	-0.09	-0.04	-0.08	-0.15	-0.32	-0.35	-0.36	-0.45	-0.67	-0.87
	0.286	-1.71	-0.14	-0.04	-0.17	-0.16	-0.24	-0.31	-0.41	-0.54	-0.65	-0.82
	0.286	-1.72	-0.14	-0.05	-0.11	-0.14	-0.24	-0.29	-0.39	-0.49	-0.68	-0.8
	0.286	-1.72	-0.05	-0.07	-0.16	-0.17	-0.28	-0.28	-0.3	-0.42	-0.63	-0.92
	0.287	-1.72	-0.09	-0.09	-0.16	-0.2	-0.25	-0.29	-0.4	-0.43	-0.54	-0.78
	0.287	-1.72	0	-0.06	-0.14	-0.18	-0.26	-0.34	-0.38	-0.44	-0.63	-0.77
	0.287	-1.72	-0.1	-0.08	-0.21	-0.12	-0.21	-0.35	-0.49	-0.49	-0.66	-0.8
	0.288	-1.73	-0.07	0.03	-0.15	-0.14	-0.28	-0.27	-0.4	-0.5	-0.69	-0.77
	0.288	-1.73	-0.06	-0.1	-0.15	-0.15	-0.28	-0.24	-0.43	-0.58	-0.57	-0.86
	0.288	-1.73	-0.03	0.03	-0.13	-0.2	-0.28	-0.34	-0.42	-0.47	-0.66	-0.76
	0.289	-1.73	-0.05	-0.03	-0.2	-0.24	-0.32	-0.32	-0.35	-0.44	-0.64	-0.8
	0.289	-1.73	-0.12	-0.03	-0.11	-0.2	-0.29	-0.28	-0.46	-0.54	-0.71	-0.83
	0.289	-1.74	-0.09	-0.07	-0.15	-0.16	-0.27	-0.24	-0.38	-0.54	-0.71	-0.86
	0.29	-1.74	-0.11	-0.03	-0.12	-0.1	-0.34	-0.28	-0.38	-0.51	-0.61	-0.87
	0.29	-1.74	-0.13	-0.03	-0.17	-0.17	-0.35	-0.29	-0.35	-0.45	-0.65	-0.9
	0.29	-1.74	-0.09	-0.04	-0.13	-0.18	-0.29	-0.33	-0.34	-0.48	-0.66	-0.89
	0.291	-1.74	-0.08	-0.02	-0.22	-0.16	-0.26	-0.35	-0.41	-0.5	-0.6	-0.83
	0.291	-1.75	-0.06	-0.08	-0.13	-0.13	-0.25	-0.29	-0.38	-0.5	-0.65	-0.86
	0.291	-1.75	-0.11	-0.09	-0.08	-0.15	-0.31	-0.25	-0.41	-0.48	-0.66	-0.83
	0.292	-1.75	-0.02	-0.07	-0.17	-0.18	-0.26	-0.28	-0.51	-0.47	-0.62	-0.82
	0.292	-1.75	-0.05	-0.12	-0.16	-0.13	-0.28	-0.29	-0.41	-0.47	-0.65	-0.85
	0.292	-1.75	-0.05	-0.04	-0.2	-0.16	-0.24	-0.28	-0.47	-0.46	-0.66	-0.81
	0.293	-1.76	-0.15	-0.12	-0.16	-0.1	-0.26	-0.25	-0.42	-0.48	-0.71	-0.83
	0.293	-1.76	-0.14	-0.1	-0.14	-0.24	-0.32	-0.24	-0.45	-0.52	-0.67	-0.87
	0.293	-1.76	-0.08	-0.11	-0.15	-0.18	-0.31	-0.25	-0.43	-0.51	-0.69	-0.87
	0.294	-1.76	-0.15	-0.03	-0.17	-0.17	-0.3	-0.32	-0.42	-0.53	-0.67	-0.81
	0.294	-1.76	-0.16	-0.02	-0.2	-0.15	-0.29	-0.28	-0.46	-0.5	-0.68	-0.81
	0.294	-1.77	-0.09	-0.02	-0.09	-0.14	-0.36	-0.31	-0.38	-0.54	-0.69	-0.87
	0.295	-1.77	-0.11	0	-0.1	-0.21	-0.32	-0.28	-0.41	-0.48	-0.62	-0.86
	0.295	-1.77	-0.08	-0.08	-0.1	-0.17	-0.34	-0.34	-0.41	-0.47	-0.61	-0.87
	0.295	-1.77	-0.07	-0.07	-0.11	-0.12	-0.28	-0.33	-0.42	-0.41	-0.66	-0.87
	0.296	-1.77	-0.14	-0.02	-0.18	-0.17	-0.25	-0.3	-0.45	-0.48	-0.63	-0.82
	0.296	-1.78	-0.11	-0.06	-0.11	-0.15	-0.27	-0.34	-0.42	-0.48	-0.7	-0.81
	0.296	-1.78	-0.04	-0.1	-0.14	-0.16	-0.29	-0.32	-0.45	-0.54	-0.67	-0.9
	0.297	-1.78	-0.05	-0.12	-0.14	-0.12	-0.29	-0.27	-0.41	-0.45	-0.63	-0.82
	0.297	-1.78	-0.04	-0.07	-0.18	-0.17	-0.32	-0.3	-0.42	-0.52	-0.68	-0.84
	0.297	-1.78	-0.11	-0.1	-0.19	-0.14	-0.22	-0.26	-0.47	-0.51	-0.72	-0.8
	0.298	-1.79	-0.09	-0.05	-0.1	-0.21	-0.25	-0.28	-0.41	-0.52	-0.78	-0.82
	0.298	-1.79	-0.07	-0.07	-0.15	-0.27	-0.33	-0.32	-0.41	-0.56	-0.67	-0.87
	0.298	-1.79	-0.09	-0.13	-0.12	-0.18	-0.3	-0.33	-0.36	-0.41	-0.69	-0.89
	0.299	-1.79	-0.08	-0.03	-0.17	-0.19	-0.27	-0.33	-0.41	-0.5	-0.64	-0.89
	0.299	-1.79	-0.11	-0.12	-0.13	-0.21	-0.28	-0.3	-0.42	-0.52	-0.69	-0.87
	0.299	-1.8	-0.1	-0.03	-0.12	-0.19	-0.29	-0.32	-0.45	-0.48	-0.7	-0.84
	0.3	-1.8	-0.1	-0.01	-0.1	-0.24	-0.27	-0.35	-0.38	-0.52	-0.61	-0.9
	0.3	-1.8	-0.1	-0.12	-0.1	-0.12	-0.35	-0.28	-0.43	-0.46	-0.63	-0.89
	0.3	-1.8	-0.11	-0.03	-0.15	-0.18	-0.24	-0.34	-0.46	-0.48	-0.67	-0.89
	0.301	-1.8	-0.09	-0.13	-0.13	-0.13	-0.17	-0.25	-0.44	-0.48	-0.67	-0.89
	0.301	-1.81	-0.06	-0.07	-0.12	-0.16	-0.27	-0.28	-0.4	-0.56	-0.67	-0.87
	0.301	-1.81	-0.02	-0.07	-0.19	-0.21	-0.28	-0.25	-0.44	-0.49	-0.63	-0.82
	0.302	-1.81	-0.02	-0.11	-0.17	-0.2	-0.3	-0.32	-0.44	-0.47	-0.69	-0.87
	0.302	-1.81	-0.09	-0.07	-0.26	-0.27	-0.25	-0.29	-0.44	-0.44	-0.67	-0.87
	0.302	-1.81	-0.08	-0.11	-0.18	-0.14	-0.27	-0.27	-0.44	-0.42	-0.7	-0.84
	0.303	-1.82	-0.09	-0.04	-0.15	-0.2	-0.26	-0.3	-0.41	-0.52	-0.76	-0.84
	0.303	-1.82	-0.06	-0.06	-0.18	-0.2	-0.26	-0.32	-0.39	-0.58	-0.66	-0.89
	0.303	-1.82	-0.09	0.02	-0.16	-0.2	-0.4	-0.33	-0.35	-0.48	-0.65	-0.92
	0.304	-1.82	-0.1	-0.06	-0.17	-0.17	-0.34	-0.31	-0.37	-0.52	-0.66	-0.9
	0.304	-1.82	-0.01	-0.08	-0.13	-0.12	-0.29	-0.34	-0.41	-0.5	-0.74	-0.86
	0.304	-1.83	-0.13	-0.02	-0.1	-0.12	-0.3	-0.33	-0.45	-0.5	-0.69	-0.92
	0.305	-1.83	-0.05	-0.1	-0.1	-0.18	-0.31	-0.31	-0.43	-0.43	-0.67	-0.85
	0.305	-1.83	-0.04	-0.04	-0.14	-0.2	-0.29	-0.29	-0.4	-0.42	-0.67	-0.85
	0.305	-1.83	-0.07	-0.06	-0.16	-0.16	-0.28	-0.33	-0.48	-0.46	-0.6	-0.88
	0.306	-1.83	-0.1	-0.14	-0.16	-0.13	-0.32	-0.25	-0.45	-0.48	-0.72	-0.91
	0.306	-1.84	-0.1	-0.03	-0.18	-0.22	-0.26	-0.28	-0.47	-0.57	-0.68	-0.87
	0.306	-1.84	-0.04	-0.04	-0.15	-0.22	-0.27	-0.23	-0.44	-0.43	-0.7	-0.85
	0.307	-1.84	-0.04	-0.03	-0.15	-0.22	-0.33	-0.29	-0.41	-0.55	-0.74	-0.86
	0.307	-1.84	-0.09	-0.03	-0.15	-0.18	-0.24	-0.3	-0.44	-0.54	-0.71	-0.85
	0.307	-1.84	-0.07	-0.02	-0.21	-0.19	-0.31	-0.29	-0.41	-0.51	-0.72	-0.94
	0.308	-1.85	-0.16	-0.06	-0.15	-0.13	-0.36	-0.33	-0.43	-0.53	-0.75	-0.84
	0.308	-1.85	-0.12	-0.04	-0.11	-0.18	-0.3	-0.35	-0.4	-0.5	-0.67	-0.88
	0.308	-1.85	-0.1	0.01	-0.16	-0.18	-0.33	-0.37	-0.39	-0.49	-0.64	-0.91
	0.309	-1.85	-0.03	-0.05	-0.19	-0.18	-0.3	-0.33	-0.42	-0.5	-0.64	-0.88
	0.309	-1.85	-0.09	-0.1	-0.18	-0.1	-0.32	-0.32	-0.4	-0.38	-0.76	-0.92
	0.309	-1.86	-0.12	-0.07	-0.18	-0.23	-0.26	-0.4	-0.46	-0.51	-0.68	-0.92
	0.31	-1.86	-0.02	-0.08	-0.15	-0.18	-0.27	-0.31	-0.44	-0.47	-0.69	-0.85
	0.31	-1.86	-0.09	-0.02	-0.12	-0.13	-0.3	-0.31	-0.47	-0.52	-0.69	-0.84
	0.31	-1.86	-0.06	-0.09	-0.17	-0.21	-0.26	-0.26	-0.49	-0.49	-0.69	-0.81
	0.311	-1.86	-0.12	-0.07	-0.18	-0.16	-0.3	-0.29	-0.41	-0.54	-0.77	-0.92
	0.311	-1.87	-0.07	-0.06	-0.22	-0.21	-0.26	-0.31	-0.49	-0.6	-0.68	-0.91
	0.311	-1.87	-0.08	-0.07	-0.15	-0.21	-0.26	-0.31	-0.42	-0.47	-0.71	-0.92
	0.312	-1.87	-0.05	0	-0.14	-0.19	-0.33	-0.34	-0.38	-0.58	-0.65	-0.9
	0.312	-1.87	-0.09	-0.1	-0.17	-0.21	-0.24	-0.32	-0.4	-0.54	-0.74	-0.88
	0.312	-1.87	-0.1	-0.07	-0.16	-0.19	-0.34	-0.34	-0.39	-0.52	-0.74	-0.95
	0.313	-1.88	-0.13	-0.07	-0.17	-0.18	-0.21	-0.33	-0.44	-0.45	-0.74	-0.89
	0.313	-1.88	-0.14	0	-0.16	-0.19	-0.35	-0.36	-0.36	-0.45	-0.68	-0.9
	0.313	-1.88	-0.06	-0.03	-0.13	-0.2	-0.35	-0.33	-0.39	-0.51	-0.66	-0.88
	0.314	-1.88	-0.05	0	-0.14	-0.12	-0.3	-0.33	-0.44	-0.49	-0.65	-0.87
	0.314	-1.88	-0.07	-0.02	-0.18	-0.16	-0.27	-0.35	-0.43	-0.53	-0.73	-0.87
	0.314	-1.89	-0.08	-0.07	-0.19	-0.19	-0.27	-0.34	-0.46	-0.56	-0.71	-0.85
	0.315	-1.89	-0.06	-0.05	-0.13	-0.17	-0.28	-0.3	-0.38	-0.49	-0.75	-0.93
	0.315	-1.89	-0.05	-0.05	-0.18	-0.19	-0.28	-0.31	-0.43	-0.56	-0.67	-0.89
	0.315	-1.89	-0.03	-0.12	-0.23	-0.18	-0.28	-0.26	-0.46	-0.52	-0.68	-0.86
	0.316	-1.89	-0.08	-0.11	-0.19	-0.16	-0.23	-0.26	-0.48	-0.58	-0.74	-0.91
	0.316	-1.9	-0.1	-0.09	-0.24	-0.21	-0.23	-0.29	-0.45	-0.61	-0.8	-0.92
	0.316	-1.9	-0.13	-0.07	-0.16	-0.17	-0.33	-0.38	-0.32	-0.48	-0.73	-0.95
	0.317	-1.9	-0.1	-0.02	-0.12	-0.25	-0.39	-0.38	-0.46	-0.52	-0.69	-0.9
	0.317	-1.9	-0.03	-0.06	-0.09	-0.16	-0.31	-0.33	-0.47	-0.49	-0.7	-0.88
	0.317	-1.9	-0.13	-0.01	-0.14	-0.23	-0.33	-0.32	-0.43	-0.55	-0.75	-0.95
	0.318	-1.91	-0.16	-0.09	-0.18	-0.22	-0.29	-0.28	-0.47	-0.53	-0.71	-0.99
	0.318	-1.91	-0.13	0.02	-0.12	-0.15	-0.35	-0.4	-0.42	-0.51	-0.75	-0.94
	0.318	-1.91	-0.1	-0.02	-0.16	-0.19	-0.29	-0.39	-0.44	-0.49	-0.67	-0.93
	0.319	-1.91	-0.06	-0.09	-0.21	-0.15	-0.31	-0.36	-0.43	-0.46	-0.64	-0.92
	0.319	-1.91	-0.11	-0.09	-0.19	-0.16	-0.26	-0.32	-0.48	-0.53	-0.69	-0.95
	0.319	-1.92	-0.1	-0.14	-0.2	-0.2	-0.23	-0.28	-0.48	-0.46	-0.72	-0.93
	0.32	-1.92	-0.07	-0.03	-0.18	-0.18	-0.3	-0.31	-0.41	-0.56	-0.75	-0.85
	0.32	-1.92	-0.08	-0.13	-0.24	-0.2	-0.29	-0.33	-0.47	-0.53	-0.63	-0.88
	0.32	-1.92	-0.06	-0.08	-0.18	-0.21	-0.34	-0.32	-0.44	-0.49	-0.71	-0.88
	0.321	-1.92	-0.1	-0.01	-0.19	-0.21	-0.29	-0.28	-0.47	-0.57	-0.75	-0.93
	0.321	-1.93	-0.13	-0.06	-0.14	-0.21	-0.27	-0.25	-0.51	-0.57	-0.73	-0.95
	0.321	-1.93	-0.13	0	-0.12	-0.21	-0.34	-0.37	-0.44	-0.56	-0.75	-0.99
	0.322	-1.93	-0.12	-0.04	-0.15	-0.2	-0.34	-0.4	-0.42	-0.52	-0.71	-0.92
	0.322	-1.93	-0.1	-0.05	-0.14	-0.16	-0.34	-0.33	-0.43	-0.42	-0.71	-0.92
	0.322	-1.93	-0.11	-0.05	-0.14	-0.25	-0.34	-0.31	-0.48	-0.48	-0.68	-0.99
	0.323	-1.94	-0.12	-0.11	-0.12	-0.16	-0.3	-0.33	-0.53	-0.5	-0.72	-0.97
	0.323	-1.94	-0.15	-0.04	-0.1	-0.13	-0.34	-0.32	-0.44	-0.51	-0.7	-0.97
	0.323	-1.94	-0.14	-0.11	-0.15	-0.24	-0.31	-0.33	-0.49	-0.47	-0.73	-0.91
	0.324	-1.94	-0.08	-0.07	-0.18	-0.18	-0.29	-0.34	-0.47	-0.54	-0.79	-0.88
	0.324	-1.94	-0.09	-0.1	-0.26	-0.17	-0.24	-0.34	-0.51	-0.54	-0.72	-0.92
	0.324	-1.95	-0.06	-0.06	-0.16	-0.16	-0.26	-0.24	-0.47	-0.57	-0.71	-0.91
	0.325	-1.95	-0.08	-0.02	-0.18	-0.19	-0.35	-0.34	-0.45	-0.61	-0.71	-0.94
	0.325	-1.95	-0.1	-0.03	-0.19	-0.23	-0.28	-0.29	-0.46	-0.54	-0.7	-0.89
	0.325	-1.95	-0.07	-0.07	-0.19	-0.17	-0.35	-0.35	-0.44	-0.52	-0.76	-0.93
	0.326	-1.95	-0.12	-0.04	-0.18	-0.13	-0.27	-0.32	-0.45	-0.59	-0.74	-0.95
	0.326	-1.96	-0.09	-0.07	-0.19	-0.12	-0.3	-0.35	-0.45	-0.57	-0.76	-1.04
	0.326	-1.96	-0.15	-0.01	-0.17	-0.12	-0.3	-0.38	-0.42	-0.58	-0.72	-1.01
	0.327	-1.96	-0.11	-0.05	-0.18	-0.21	-0.27	-0.36	-0.4	-0.55	-0.71	-0.9
	0.327	-1.96	-0.13	-0.06	-0.15	-0.24	-0.31	-0.32	-0.43	-0.5	-0.73	-1
	0.327	-1.96	-0.15	-0.11	-0.17	-0.16	-0.34	-0.35	-0.46	-0.48	-0.77	-0.93
	0.328	-1.97	-0.06	-0.11	-0.19	-0.12	-0.28	-0.3	-0.51	-0.53	-0.73	-0.98
	0.328	-1.97	-0.1	-0.1	-0.16	-0.16	-0.28	-0.37	-0.45	-0.54	-0.73	-0.94
	0.328	-1.97	-0.03	-0.07	-0.17	-0.2	-0.29	-0.31	-0.52	-0.53	-0.72	-0.89
	0.329	-1.97	-0.13	-0.05	-0.19	-0.23	-0.28	-0.3	-0.46	-0.6	-0.75	-0.91
	0.329	-1.97	-0.05	-0.09	-0.22	-0.18	-0.25	-0.3	-0.49	-0.52	-0.77	-0.94
	0.329	-1.98	-0.11	-0.08	-0.12	-0.2	-0.34	-0.29	-0.45	-0.58	-0.81	-0.98
	0.33	-1.98	-0.12	0	-0.21	-0.21	-0.29	-0.34	-0.45	-0.56	-0.75	-0.99
	0.33	-1.98	-0.04	-0.05	-0.18	-0.25	-0.29	-0.33	-0.46	-0.53	-0.74	-0.94
	0.33	-1.98	-0.09	-0.05	-0.11	-0.21	-0.27	-0.35	-0.44	-0.49	-0.74	-0.93
	0.331	-1.98	-0.13	-0.09	-0.14	-0.19	-0.32	-0.32	-0.49	-0.49	-0.75	-0.98
	0.331	-1.99	-0.18	-0.07	-0.14	-0.2	-0.37	-0.4	-0.43	-0.49	-0.76	-1.07
	0.331	-1.99	-0.13	0.04	-0.17	-0.18	-0.37	-0.35	-0.41	-0.52	-0.67	-0.99
	0.332	-1.99	-0.14	-0.04	-0.19	-0.16	-0.35	-0.35	-0.44	-0.53	-0.7	-1.02
	0.332	-1.99	-0.09	-0.02	-0.15	-0.16	-0.29	-0.4	-0.45	-0.55	-0.75	-0.92
	0.332	-1.99	-0.04	-0.09	-0.16	-0.19	-0.26	-0.28	-0.52	-0.5	-0.72	-0.87
	0.333	-2	-0.08	-0.06	-0.16	-0.18	-0.28	-0.31	-0.44	-0.55	-0.79	-0.97
	0.333	-2	-0.08	-0.04	-0.16	-0.25	-0.28	-0.37	-0.5	-0.58	-0.72	-0.94
	0.333	-2	-0.07	-0.12	-0.12	-0.24	-0.3	-0.28	-0.43	-0.54	-0.76	-0.96
	0.334	-2	-0.09	-0.06	-0.19	-0.21	-0.31	-0.36	-0.47	-0.57	-0.81	-0.95
	0.334	-2	-0.12	-0.11	-0.2	-0.19	-0.24	-0.31	-0.46	-0.57	-0.75	-0.94
	0.334	-2.01	-0.1	-0.09	-0.13	-0.19	-0.32	-0.31	-0.49	-0.54	-0.81	-0.98
	0.335	-2.01	-0.16	0	-0.12	-0.3	-0.34	-0.35	-0.46	-0.58	-0.68	-1
	0.335	-2.01	-0.11	-0.07	-0.03	-0.23	-0.33	-0.39	-0.37	-0.52	-0.71	-1.04
	0.335	-2.01	-0.15	0	-0.17	-0.14	-0.31	-0.4	-0.44	-0.54	-0.71	-1.02
	0.336	-2.01	-0.17	-0.11	-0.14	-0.18	-0.29	-0.38	-0.49	-0.49	-0.76	-0.93
	0.336	-2.02	-0.05	-0.04	-0.14	-0.19	-0.34	-0.38	-0.43	-0.52	-0.74	-1
	0.336	-2.02	-0.1	-0.06	-0.19	-0.25	-0.3	-0.29	-0.44	-0.51	-0.71	-0.99
	0.337	-2.02	-0.06	-0.05	-0.18	-0.16	-0.34	-0.29	-0.48	-0.51	-0.78	-0.95
	0.337	-2.02	-0.03	-0.1	-0.19	-0.2	-0.33	-0.33	-0.52	-0.45	-0.75	-0.95
	0.337	-2.02	-0.09	-0.09	-0.18	-0.16	-0.31	-0.24	-0.55	-0.56	-0.81	-0.91
	0.338	-2.03	-0.07	-0.07	-0.16	-0.15	-0.28	-0.32	-0.52	-0.49	-0.78	-0.97
	0.338	-2.03	-0.07	-0.11	-0.11	-0.19	-0.32	-0.33	-0.49	-0.65	-0.8	-0.97
	0.338	-2.03	-0.11	-0.06	-0.17	-0.25	-0.32	-0.3	-0.48	-0.53	-0.81	-0.95
	0.339	-2.03	-0.16	-0.07	-0.18	-0.21	-0.31	-0.39	-0.46	-0.56	-0.79	-0.92
	0.339	-2.03	-0.12	-0.04	-0.21	-0.24	-0.29	-0.33	-0.48	-0.48	-0.78	-0.96
	0.339	-2.04	-0.16	-0.04	-0.2	-0.19	-0.31	-0.39	-0.45	-0.57	-0.76	-0.99
	0.34	-2.04	-0.1	-0.05	-0.1	-0.18	-0.34	-0.3	-0.44	-0.52	-0.74	-0.98
	0.34	-2.04	-0.06	-0.05	-0.09	-0.24	-0.37	-0.41	-0.39	-0.52	-0.74	-1.02
	0.34	-2.04	-0.12	-0.07	-0.16	-0.21	-0.36	-0.4	-0.46	-0.48	-0.74	-0.97
	0.341	-2.04	-0.13	-0.07	-0.19	-0.19	-0.31	-0.32	-0.44	-0.49	-0.78	-0.97
	0.341	-2.05	-0.09	-0.05	-0.24	-0.15	-0.29	-0.33	-0.43	-0.58	-0.74	-1.02
	0.341	-2.05	-0.08	-0.07	-0.17	-0.16	-0.29	-0.32	-0.46	-0.55	-0.76	-0.96
	0.342	-2.05	-0.04	-0.07	-0.2	-0.16	-0.38	-0.33	-0.42	-0.52	-0.76	-0.99
	0.342	-2.05	-0.05	-0.13	-0.26	-0.16	-0.26	-0.35	-0.5	-0.55	-0.69	-0.96
	0.342	-2.05	-0.07	-0.1	-0.23	-0.2	-0.27	-0.28	-0.47	-0.55	-0.85	-0.95
	0.343	-2.06	-0.14	-0.03	-0.25	-0.2	-0.33	-0.34	-0.45	-0.6	-0.79	-0.97
	0.343	-2.06	-0.07	-0.09	-0.23	-0.19	-0.29	-0.34	-0.47	-0.58	-0.77	-0.98
	0.343	-2.06	-0.11	-0.04	-0.18	-0.25	-0.31	-0.38	-0.44	-0.62	-0.77	-0.96
	0.344	-2.06	-0.1	-0.11	-0.2	-0.25	-0.32	-0.42	-0.49	-0.59	-0.73	-0.92
	0.344	-2.06	-0.13	-0.02	-0.16	-0.25	-0.31	-0.36	-0.42	-0.55	-0.82	-0.98
	0.344	-2.07	-0.17	-0.02	-0.18	-0.22	-0.36	-0.36	-0.49	-0.57	-0.76	-1.03
	0.345	-2.07	-0.12	-0.03	-0.15	-0.21	-0.31	-0.34	-0.5	-0.62	-0.72	-1.04
	0.345	-2.07	-0.1	-0.02	-0.17	-0.25	-0.35	-0.41	-0.42	-0.5	-0.72	-1.01
	0.345	-2.07	-0.12	-0.11	-0.2	-0.19	-0.38	-0.34	-0.48	-0.6	-0.72	-0.97
	0.346	-2.07	-0.11	-0.09	-0.17	-0.19	-0.35	-0.36	-0.42	-0.51	-0.83	-0.93
	0.346	-2.08	-0.07	-0.07	-0.23	-0.16	-0.29	-0.34	-0.48	-0.56	-0.76	-1.01
	0.346	-2.08	-0.05	-0.08	-0.17	-0.19	-0.37	-0.3	-0.48	-0.56	-0.76	-1.02
	0.347	-2.08	-0.05	-0.05	-0.18	-0.22	-0.38	-0.4	-0.48	-0.5	-0.78	-0.98
	0.347	-2.08	-0.08	-0.1	-0.2	-0.23	-0.23	-0.37	-0.53	-0.6	-0.83	-0.94
	0.347	-2.08	-0.09	-0.08	-0.22	-0.19	-0.32	-0.32	-0.47	-0.51	-0.87	-0.98
	0.348	-2.09	-0.12	-0.04	-0.23	-0.17	-0.3	-0.31	-0.51	-0.57	-0.79	-0.99
	0.348	-2.09	-0.1	-0.01	-0.12	-0.25	-0.31	-0.31	-0.46	-0.59	-0.75	-1.04
	0.348	-2.09	-0.07	-0.05	-0.18	-0.23	-0.37	-0.4	-0.46	-0.51	-0.74	-0.98
	0.349	-2.09	-0.09	-0.07	-0.19	-0.2	-0.32	-0.35	-0.47	-0.54	-0.73	-0.94
	0.349	-2.09	-0.12	-0.09	-0.14	-0.19	-0.33	-0.35	-0.43	-0.52	-0.83	-1.01
	0.349	-2.1	-0.1	-0.05	-0.18	-0.21	-0.35	-0.34	-0.48	-0.57	-0.76	-1.03
	0.35	-2.1	-0.11	-0.03	-0.13	-0.2	-0.36	-0.37	-0.45	-0.58	-0.76	-1.04
	0.35	-2.1	-0.09	-0.08	-0.18	-0.2	-0.33	-0.38	-0.48	-0.62	-0.75	-1.05
	0.35	-2.1	-0.05	-0.09	-0.27	-0.21	-0.31	-0.34	-0.51	-0.54	-0.73	-0.98
	0.351	-2.1	-0.12	-0.05	-0.2	-0.1	-0.3	-0.35	-0.48	-0.53	-0.8	-0.98
	0.351	-2.11	-0.12	-0.06	-0.22	-0.17	-0.28	-0.36	-0.52	-0.58	-0.78	-1.01
	0.351	-2.11	-0.09	-0.03	-0.1	-0.25	-0.29	-0.32	-0.48	-0.6	-0.83	-1.02
	0.352	-2.11	-0.1	-0.07	-0.21	-0.3	-0.31	-0.34	-0.49	-0.62	-0.75	-1.01
	0.352	-2.11	-0.02	-0.14	-0.22	-0.21	-0.25	-0.3	-0.5	-0.58	-0.84	-1.04
	0.352	-2.11	-0.12	-0.09	-0.15	-0.22	-0.28	-0.29	-0.47	-0.54	-0.82	-1
	0.353	-2.12	-0.17	-0.06	-0.17	-0.24	-0.29	-0.34	-0.45	-0.57	-0.79	-1.02
	0.353	-2.12	-0.13	-0.03	-0.06	-0.22	-0.36	-0.33	-0.49	-0.55	-0.79	-1.04
	0.353	-2.12	-0.12	-0.06	-0.19	-0.29	-0.38	-0.43	-0.47	-0.64	-0.68	-1
	0.354	-2.12	-0.05	-0.08	-0.16	-0.28	-0.32	-0.35	-0.46	-0.55	-0.76	-1
	0.354	-2.12	-0.12	-0.08	-0.2	-0.17	-0.29	-0.35	-0.49	-0.47	-0.78	-1.01
	0.354	-2.13	-0.12	-0.04	-0.21	-0.19	-0.26	-0.37	-0.49	-0.51	-0.8	-1.06
	0.355	-2.13	-0.14	-0.03	-0.14	-0.21	-0.39	-0.35	-0.44	-0.61	-0.75	-1.03
	0.355	-2.13	-0.04	-0.07	-0.2	-0.26	-0.31	-0.36	-0.56	-0.6	-0.74	-1.03
	0.355	-2.13	-0.07	-0.06	-0.18	-0.26	-0.3	-0.3	-0.47	-0.57	-0.81	-1.05
	0.356	-2.13	-0.06	-0.06	-0.23	-0.18	-0.3	-0.37	-0.48	-0.65	-0.79	-0.99
	0.356	-2.14	-0.05	-0.1	-0.21	-0.18	-0.27	-0.31	-0.54	-0.61	-0.84	-0.94
	0.356	-2.14	-0.09	-0.1	-0.14	-0.25	-0.29	-0.35	-0.51	-0.66	-0.79	-1.05
	0.357	-2.14	-0.11	-0.04	-0.16	-0.26	-0.34	-0.35	-0.53	-0.61	-0.79	-0.99
	0.357	-2.14	-0.09	-0.09	-0.18	-0.23	-0.32	-0.37	-0.47	-0.57	-0.83	-1.05
	0.357	-2.14	-0.12	-0.14	-0.17	-0.26	-0.31	-0.36	-0.5	-0.56	-0.82	-1.05
	0.358	-2.15	-0.09	-0.05	-0.13	-0.17	-0.33	-0.37	-0.5	-0.54	-0.77	-1.04
	0.358	-2.15	-0.12	-0.06	-0.1	-0.21	-0.35	-0.39	-0.46	-0.52	-0.74	-1.12
	0.358	-2.15	-0.1	-0.03	-0.14	-0.28	-0.33	-0.39	-0.52	-0.54	-0.74	-1.07
	0.359	-2.15	-0.05	-0.12	-0.17	-0.25	-0.33	-0.38	-0.51	-0.52	-0.76	-1.08
	0.359	-2.15	-0.1	-0.06	-0.23	-0.26	-0.34	-0.42	-0.49	-0.6	-0.78	-1.11
	0.359	-2.16	-0.06	-0.1	-0.16	-0.23	-0.32	-0.34	-0.51	-0.63	-0.8	-1.11
	0.36	-2.16	-0.09	-0.06	-0.19	-0.2	-0.36	-0.37	-0.47	-0.54	-0.77	-1.05
	0.36	-2.16	-0.06	-0.06	-0.17	-0.2	-0.28	-0.35	-0.55	-0.61	-0.74	-1.02
	0.36	-2.16	-0.12	-0.05	-0.16	-0.18	-0.34	-0.34	-0.48	-0.56	-0.82	-1.01
	0.361	-2.16	-0.13	-0.1	-0.22	-0.16	-0.28	-0.34	-0.54	-0.62	-0.82	-1.05
	0.361	-2.17	-0.06	-0.13	-0.16	-0.21	-0.25	-0.32	-0.49	-0.54	-0.81	-1.04
	0.361	-2.17	-0.11	-0.04	-0.15	-0.17	-0.3	-0.32	-0.38	-0.46	-0.78	-1.05
	0.362	-2.17	-0.08	-0.07	-0.12	-0.25	-0.31	-0.36	-0.51	-0.48	-0.72	-1.01
	0.362	-2.17	-0.11	-0.05	-0.17	-0.27	-0.33	-0.38	-0.44	-0.53	-0.83	-1.06
	0.362	-2.17	-0.15	-0.11	-0.19	-0.24	-0.28	-0.35	-0.53	-0.6	-0.85	-1.01
	0.363	-2.18	-0.1	-0.07	-0.12	-0.21	-0.35	-0.3	-0.49	-0.67	-0.8	-1.08
	0.363	-2.18	-0.13	-0.06	-0.14	-0.22	-0.37	-0.39	-0.49	-0.56	-0.82	-1.09
	0.363	-2.18	-0.05	-0.08	-0.18	-0.22	-0.37	-0.3	-0.54	-0.59	-0.75	-1.04
	0.364	-2.18	-0.12	-0.08	-0.09	-0.25	-0.3	-0.41	-0.47	-0.56	-0.79	-1.1
	0.364	-2.18	-0.12	-0.08	-0.22	-0.22	-0.29	-0.3	-0.54	-0.63	-0.82	-1.08
	0.364	-2.19	-0.1	-0.15	-0.21	-0.2	-0.3	-0.29	-0.56	-0.57	-0.88	-1.03
	0.365	-2.19	-0.09	-0.1	-0.2	-0.17	-0.3	-0.39	-0.47	-0.58	-0.8	-1.09
	0.365	-2.19	-0.07	-0.07	-0.12	-0.23	-0.36	-0.3	-0.53	-0.56	-0.79	-1.09
	0.365	-2.19	-0.05	-0.06	-0.21	-0.23	-0.31	-0.32	-0.5	-0.58	-0.78	-0.99
	0.366	-2.19	-0.07	-0.09	-0.14	-0.21	-0.25	-0.33	-0.49	-0.6	-0.84	-1.04
	0.366	-2.2	-0.1	-0.08	-0.15	-0.25	-0.3	-0.28	-0.48	-0.59	-0.8	-1.04
	0.366	-2.2	-0.12	-0.03	-0.12	-0.25	-0.39	-0.4	-0.46	-0.58	-0.78	-1.05
	0.367	-2.2	-0.11	-0.03	-0.14	-0.25	-0.32	-0.36	-0.46	-0.56	-0.78	-1.08
	0.367	-2.2	-0.08	-0.11	-0.16	-0.26	-0.35	-0.42	-0.41	-0.58	-0.78	-1.05
	0.367	-2.2	-0.09	-0.12	-0.19	-0.26	-0.37	-0.34	-0.48	-0.56	-0.81	-1.05
	0.368	-2.21	-0.09	-0.08	-0.17	-0.24	-0.34	-0.35	-0.47	-0.55	-0.83	-1.14
	0.368	-2.21	-0.12	-0.07	-0.18	-0.21	-0.4	-0.41	-0.48	-0.56	-0.79	-1.09
	0.368	-2.21	-0.08	-0.08	-0.17	-0.24	-0.41	-0.35	-0.48	-0.57	-0.82	-0.98
	0.369	-2.21	-0.1	-0.11	-0.18	-0.16	-0.38	-0.35	-0.52	-0.56	-0.83	-1.04
	0.369	-2.21	-0.1	-0.18	-0.21	-0.15	-0.35	-0.31	-0.57	-0.53	-0.83	-1.03
	0.369	-2.22	-0.05	-0.08	-0.19	-0.16	-0.31	-0.32	-0.49	-0.62	-0.83	-1.02
	0.37	-2.22	-0.06	-0.1	-0.17	-0.25	-0.32	-0.39	-0.48	-0.6	-0.8	-1.08
	0.37	-2.22	-0.1	-0.08	-0.15	-0.23	-0.29	-0.38	-0.48	-0.64	-0.8	-1
	0.37	-2.22	-0.09	-0.05	-0.16	-0.22	-0.36	-0.41	-0.49	-0.57	-0.83	-1.05
	0.371	-2.22	-0.08	-0.15	-0.17	-0.26	-0.31	-0.34	-0.52	-0.54	-0.79	-1.04
	0.371	-2.23	-0.08	-0.03	-0.19	-0.23	-0.3	-0.41	-0.5	-0.59	-0.83	-1.12
	0.371	-2.23	-0.14	-0.02	-0.17	-0.33	-0.33	-0.35	-0.44	-0.6	-0.79	-1.14
	0.372	-2.23	-0.06	-0.03	-0.17	-0.24	-0.34	-0.38	-0.47	-0.52	-0.76	-1.07
	0.372	-2.23	-0.13	-0.06	-0.21	-0.27	-0.42	-0.4	-0.47	-0.58	-0.79	-1.06
	0.372	-2.23	-0.13	-0.11	-0.18	-0.24	-0.35	-0.38	-0.54	-0.54	-0.79	-1.09
	0.373	-2.24	-0.07	-0.03	-0.24	-0.18	-0.39	-0.36	-0.47	-0.57	-0.83	-1.06
	0.373	-2.24	-0.13	-0.04	-0.24	-0.24	-0.32	-0.35	-0.5	-0.64	-0.79	-1.05
	0.373	-2.24	-0.04	-0.1	-0.17	-0.3	-0.36	-0.33	-0.5	-0.59	-0.85	-1.06
	0.374	-2.24	-0.17	-0.11	-0.25	-0.2	-0.42	-0.34	-0.54	-0.58	-0.86	-1.03
	0.374	-2.24	-0.07	-0.14	-0.16	-0.19	-0.33	-0.31	-0.6	-0.57	-0.83	-1.08
	0.374	-2.25	-0.1	-0.06	-0.21	-0.23	-0.31	-0.28	-0.53	-0.6	-0.86	-1.09
	0.375	-2.25	-0.1	-0.09	-0.15	-0.2	-0.28	-0.4	-0.53	-0.6	-0.81	-1.07
	0.375	-2.25	-0.08	-0.07	-0.16	-0.28	-0.33	-0.37	-0.47	-0.57	-0.82	-1.01
	0.375	-2.25	-0.14	-0.02	-0.2	-0.23	-0.31	-0.35	-0.48	-0.56	-0.84	-1.06
	0.376	-2.25	-0.12	-0.11	-0.21	-0.25	-0.3	-0.36	-0.55	-0.48	-0.78	-1.08
	0.376	-2.26	-0.12	-0.07	-0.16	-0.28	-0.36	-0.43	-0.47	-0.63	-0.81	-1.14
	0.376	-2.26	-0.13	0.01	-0.18	-0.24	-0.38	-0.37	-0.49	-0.66	-0.78	-1.08
	0.377	-2.26	-0.1	-0.03	-0.16	-0.23	-0.39	-0.4	-0.52	-0.57	-0.83	-1.06
	0.377	-2.26	-0.12	-0.02	-0.22	-0.2	-0.39	-0.45	-0.53	-0.6	-0.78	-1.12
	0.377	-2.26	-0.04	-0.12	-0.18	-0.2	-0.35	-0.38	-0.58	-0.56	-0.86	-1.06
	0.378	-2.27	-0.08	-0.13	-0.2	-0.19	-0.43	-0.35	-0.52	-0.58	-0.82	-1.11
	0.378	-2.27	-0.11	-0.12	-0.18	-0.26	-0.3	-0.34	-0.54	-0.63	-0.79	-1.1
	0.378	-2.27	-0.06	-0.08	-0.14	-0.25	-0.35	-0.33	-0.45	-0.58	-0.86	-1.04
	0.379	-2.27	-0.12	-0.08	-0.2	-0.16	-0.35	-0.33	-0.54	-0.63	-0.81	-1.07
	0.379	-2.27	-0.04	-0.14	-0.23	-0.22	-0.3	-0.33	-0.52	-0.61	-0.86	-1.04
	0.379	-2.28	-0.11	-0.08	-0.2	-0.27	-0.35	-0.37	-0.49	-0.57	-0.76	-1.08
	0.38	-2.28	-0.11	-0.1	-0.16	-0.28	-0.31	-0.42	-0.52	-0.56	-0.8	-1.09
	0.38	-2.28	-0.08	-0.04	-0.13	-0.26	-0.35	-0.4	-0.48	-0.6	-0.85	-1.08
	0.38	-2.28	-0.1	-0.02	-0.13	-0.26	-0.33	-0.4	-0.49	-0.6	-0.8	-1.07
	0.381	-2.28	-0.09	-0.08	-0.08	-0.24	-0.29	-0.4	-0.47	-0.61	-0.83	-1.13
	0.381	-2.29	-0.12	-0.06	-0.19	-0.23	-0.32	-0.39	-0.49	-0.62	-0.78	-1.12
	0.381	-2.29	-0.09	-0.08	-0.22	-0.22	-0.3	-0.39	-0.57	-0.54	-0.82	-1.11
	0.382	-2.29	-0.07	-0.03	-0.22	-0.18	-0.38	-0.42	-0.5	-0.62	-0.86	-1.16
	0.382	-2.29	-0.12	-0.12	-0.27	-0.2	-0.37	-0.34	-0.57	-0.57	-0.78	-1.08
	0.382	-2.29	-0.07	-0.12	-0.21	-0.17	-0.31	-0.33	-0.55	-0.59	-0.82	-1.12
	0.383	-2.3	-0.06	-0.12	-0.25	-0.17	-0.4	-0.32	-0.55	-0.63	-0.82	-1.12
	0.383	-2.3	-0.06	-0.09	-0.16	-0.25	-0.37	-0.35	-0.55	-0.64	-0.86	-1.06
	0.383	-2.3	-0.06	-0.11	-0.1	-0.22	-0.34	-0.37	-0.44	-0.66	-0.79	-1.11
	0.384	-2.3	-0.11	-0.13	-0.19	-0.21	-0.37	-0.33	-0.53	-0.6	-0.8	-1.06
	0.384	-2.3	-0.14	-0.1	-0.13	-0.21	-0.28	-0.33	-0.52	-0.56	-0.83	-1.04
	0.384	-2.31	-0.09	-0.13	-0.14	-0.24	-0.34	-0.4	-0.55	-0.61	-0.79	-1.09
	0.385	-2.31	-0.08	-0.06	-0.08	-0.36	-0.34	-0.38	-0.5	-0.58	-0.84	-1.14
	0.385	-2.31	-0.17	-0.04	-0.19	-0.27	-0.37	-0.4	-0.48	-0.59	-0.8	-1.09
	0.385	-2.31	-0.1	-0.06	-0.17	-0.26	-0.23	-0.41	-0.49	-0.55	-0.77	-1.1
	0.386	-2.31	-0.12	-0.05	-0.17	-0.19	-0.36	-0.4	-0.51	-0.55	-0.86	-1.13
	0.386	-2.32	-0.13	-0.06	-0.25	-0.3	-0.36	-0.37	-0.58	-0.57	-0.89	-1.13
	0.386	-2.32	-0.1	-0.1	-0.18	-0.22	-0.4	-0.33	-0.54	-0.64	-0.91	-1.17
	0.387	-2.32	-0.11	-0.11	-0.21	-0.2	-0.41	-0.42	-0.52	-0.63	-0.89	-1.1
	0.387	-2.32	-0.05	-0.15	-0.23	-0.21	-0.35	-0.43	-0.53	-0.63	-0.88	-1.08
	0.387	-2.32	-0.11	-0.12	-0.17	-0.16	-0.34	-0.34	-0.55	-0.56	-0.9	-1.06
	0.388	-2.33	-0.13	-0.13	-0.23	-0.19	-0.31	-0.38	-0.6	-0.64	-0.84	-1.09
	0.388	-2.33	-0.04	-0.1	-0.18	-0.26	-0.33	-0.37	-0.54	-0.68	-0.86	-1.12
	0.388	-2.33	-0.07	-0.09	-0.17	-0.31	-0.32	-0.37	-0.51	-0.61	-0.82	-1.09
	0.389	-2.33	-0.08	-0.07	-0.21	-0.23	-0.26	-0.42	-0.46	-0.57	-0.88	-1.12
	0.389	-2.33	-0.12	-0.07	-0.18	-0.22	-0.28	-0.34	-0.51	-0.54	-0.83	-1.12
	0.389	-2.34	-0.1	-0.02	-0.19	-0.28	-0.31	-0.36	-0.52	-0.55	-0.84	-1.12
	0.39	-2.34	-0.12	-0.06	-0.16	-0.25	-0.34	-0.33	-0.52	-0.6	-0.8	-1.16
	0.39	-2.34	-0.13	-0.03	-0.16	-0.3	-0.41	-0.41	-0.48	-0.56	-0.78	-1.13
	0.39	-2.34	-0.04	-0.1	-0.2	-0.22	-0.38	-0.38	-0.51	-0.47	-0.82	-1.14
	0.391	-2.34	-0.1	-0.09	-0.21	-0.21	-0.38	-0.32	-0.52	-0.54	-0.86	-1.13
	0.391	-2.35	-0.09	-0.12	-0.2	-0.24	-0.31	-0.37	-0.58	-0.6	-0.87	-1.17
	0.391	-2.35	-0.06	-0.06	-0.2	-0.27	-0.4	-0.31	-0.55	-0.62	-0.88	-1.13
	0.392	-2.35	-0.02	-0.13	-0.22	-0.27	-0.32	-0.35	-0.53	-0.67	-0.89	-1.08
	0.392	-2.35	-0.01	-0.15	-0.17	-0.18	-0.43	-0.32	-0.5	-0.64	-0.89	-1.06
	0.392	-2.35	-0.12	-0.15	-0.15	-0.2	-0.33	-0.38	-0.51	-0.55	-0.89	-1.11
	0.393	-2.36	-0.07	-0.15	-0.2	-0.25	-0.33	-0.35	-0.53	-0.65	-0.81	-1.12
	0.393	-2.36	-0.12	-0.11	-0.17	-0.26	-0.37	-0.32	-0.54	-0.6	-0.84	-1.14
	0.393	-2.36	-0.07	-0.1	-0.18	-0.29	-0.36	-0.42	-0.52	-0.64	-0.85	-1.11
	0.394	-2.36	-0.14	-0.08	-0.26	-0.25	-0.35	-0.36	-0.49	-0.56	-0.85	-1.11
	0.394	-2.36	-0.13	-0.11	-0.18	-0.22	-0.34	-0.43	-0.49	-0.6	-0.85	-1.12
	0.394	-2.37	-0.1	-0.1	-0.16	-0.26	-0.36	-0.39	-0.5	-0.63	-0.83	-1.09
	0.395	-2.37	-0.14	-0.07	-0.16	-0.26	-0.34	-0.38	-0.5	-0.6	-0.8	-1.21
	0.395	-2.37	-0.04	-0.08	-0.23	-0.24	-0.35	-0.41	-0.53	-0.68	-0.84	-1.14
	0.395	-2.37	-0.04	-0.07	-0.23	-0.26	-0.38	-0.31	-0.52	-0.57	-0.88	-1.13
	0.396	-2.37	-0.07	-0.04	-0.2	-0.2	-0.38	-0.42	-0.61	-0.66	-0.88	-1.15
	0.396	-2.38	-0.04	-0.1	-0.13	-0.19	-0.39	-0.37	-0.6	-0.61	-0.89	-1.16
	0.396	-2.38	-0.06	-0.05	-0.19	-0.19	-0.42	-0.34	-0.52	-0.67	-0.9	-1.16
	0.397	-2.38	-0.12	-0.13	-0.2	-0.23	-0.34	-0.39	-0.58	-0.65	-0.87	-1.14
	0.397	-2.38	-0.07	-0.1	-0.17	-0.23	-0.33	-0.37	-0.5	-0.6	-0.91	-1.16
	0.397	-2.38	-0.15	-0.15	-0.24	-0.18	-0.29	-0.43	-0.51	-0.61	-0.88	-1.09
	0.398	-2.39	-0.18	-0.09	-0.19	-0.23	-0.31	-0.36	-0.57	-0.65	-0.87	-1.15
	0.398	-2.39	-0.14	-0.05	-0.18	-0.24	-0.37	-0.45	-0.5	-0.58	-0.83	-1.09
	0.398	-2.39	-0.1	-0.08	-0.14	-0.29	-0.35	-0.4	-0.52	-0.61	-0.82	-1.11
	0.399	-2.39	-0.11	-0.07	-0.18	-0.26	-0.32	-0.37	-0.46	-0.57	-0.88	-1.09
	0.399	-2.39	-0.15	-0.12	-0.24	-0.22	-0.36	-0.42	-0.48	-0.59	-0.86	-1.16
	0.399	-2.4	-0.13	-0.08	-0.22	-0.24	-0.38	-0.36	-0.58	-0.6	-0.87	-1.19
	0.4	-2.4	-0.16	0	-0.22	-0.26	-0.38	-0.4	-0.56	-0.62	-0.85	-1.2
	0.4	-2.4	-0.03	-0.14	-0.17	-0.28	-0.38	-0.36	-0.53	-0.62	-0.85	-1.13
	0.4	-2.4	-0.05	-0.08	-0.21	-0.17	-0.37	-0.33	-0.5	-0.61	-0.88	-1.19
	0.401	-2.4	-0.08	-0.14	-0.23	-0.23	-0.35	-0.3	-0.56	-0.62	-0.86	-1.15
	0.401	-2.41	-0.09	-0.1	-0.17	-0.21	-0.35	-0.34	-0.61	-0.65	-0.92	-1.18
	0.401	-2.41	-0.15	-0.06	-0.1	-0.24	-0.35	-0.41	-0.52	-0.66	-0.86	-1.15
	0.402	-2.41	-0.06	-0.08	-0.13	-0.25	-0.35	-0.38	-0.51	-0.66	-0.83	-1.13
	0.402	-2.41	-0.07	-0.08	-0.22	-0.22	-0.38	-0.41	-0.55	-0.58	-0.83	-1.14
	0.402	-2.41	-0.08	-0.12	-0.2	-0.22	-0.3	-0.37	-0.53	-0.6	-0.85	-1.09
	0.403	-2.42	-0.08	-0.13	-0.16	-0.21	-0.28	-0.33	-0.58	-0.6	-0.88	-1.15
	0.403	-2.42	-0.17	-0.01	-0.2	-0.3	-0.27	-0.43	-0.51	-0.65	-0.81	-1.11
	0.403	-2.42	-0.15	-0.05	-0.18	-0.32	-0.3	-0.38	-0.5	-0.61	-0.83	-1.12
	0.404	-2.42	-0.09	-0.07	-0.23	-0.27	-0.29	-0.42	-0.52	-0.56	-0.87	-1.13
	0.404	-2.42	-0.11	-0.12	-0.25	-0.25	-0.34	-0.38	-0.53	-0.58	-0.85	-1.16
	0.404	-2.43	-0.1	-0.06	-0.19	-0.2	-0.36	-0.37	-0.59	-0.61	-0.89	-1.19
	0.405	-2.43	-0.08	-0.09	-0.21	-0.26	-0.38	-0.42	-0.54	-0.61	-0.91	-1.21
	0.405	-2.43	-0.04	-0.11	-0.19	-0.22	-0.38	-0.34	-0.55	-0.64	-0.87	-1.15
	0.405	-2.43	-0.09	-0.14	-0.22	-0.19	-0.41	-0.4	-0.58	-0.67	-0.92	-1.18
	0.406	-2.43	-0.09	-0.17	-0.2	-0.2	-0.34	-0.36	-0.56	-0.63	-0.88	-1.13
	0.406	-2.44	-0.05	-0.17	-0.2	-0.2	-0.32	-0.33	-0.56	-0.65	-0.88	-1.18
	0.406	-2.44	-0.12	-0.08	-0.19	-0.35	-0.34	-0.45	-0.5	-0.62	-0.83	-1.15
	0.407	-2.44	-0.06	-0.07	-0.21	-0.3	-0.34	-0.41	-0.54	-0.65	-0.84	-1.11
	0.407	-2.44	-0.1	-0.04	-0.2	-0.28	-0.36	-0.43	-0.47	-0.59	-0.84	-1.15
	0.407	-2.44	-0.09	-0.08	-0.26	-0.27	-0.31	-0.41	-0.49	-0.61	-0.86	-1.16
	0.408	-2.45	-0.11	-0.08	-0.22	-0.27	-0.32	-0.35	-0.52	-0.59	-0.84	-1.18
	0.408	-2.45	-0.15	-0.02	-0.18	-0.3	-0.33	-0.39	-0.54	-0.67	-0.83	-1.16
	0.408	-2.45	-0.09	-0.03	-0.21	-0.28	-0.34	-0.36	-0.59	-0.62	-0.9	-1.12
	0.409	-2.45	-0.12	-0.09	-0.18	-0.25	-0.38	-0.38	-0.59	-0.59	-0.9	-1.16
	0.409	-2.45	-0.08	-0.15	-0.19	-0.22	-0.33	-0.37	-0.58	-0.63	-0.93	-1.2
	0.409	-2.46	-0.09	-0.12	-0.21	-0.23	-0.37	-0.35	-0.57	-0.62	-0.93	-1.25
	0.41	-2.46	-0.1	-0.1	-0.26	-0.24	-0.34	-0.33	-0.62	-0.65	-0.89	-1.22
	0.41	-2.46	-0.1	-0.09	-0.15	-0.27	-0.35	-0.33	-0.64	-0.61	-0.92	-1.15
	0.41	-2.46	-0.06	-0.13	-0.19	-0.24	-0.37	-0.39	-0.53	-0.66	-0.9	-1.15
	0.411	-2.46	-0.1	-0.15	-0.19	-0.24	-0.32	-0.3	-0.64	-0.65	-0.9	-1.17
	0.411	-2.47	-0.12	-0.14	-0.16	-0.2	-0.34	-0.39	-0.58	-0.65	-0.89	-1.19
	0.411	-2.47	-0.11	-0.06	-0.21	-0.25	-0.36	-0.41	-0.57	-0.62	-0.84	-1.15
	0.412	-2.47	-0.15	-0.08	-0.2	-0.25	-0.4	-0.45	-0.56	-0.54	-0.88	-1.14
	0.412	-2.47	-0.12	-0.06	-0.21	-0.29	-0.34	-0.41	-0.5	-0.63	-0.89	-1.15
	0.412	-2.47	-0.1	-0.09	-0.27	-0.3	-0.3	-0.36	-0.56	-0.61	-0.89	-1.2
	0.413	-2.48	-0.11	-0.05	-0.2	-0.22	-0.34	-0.4	-0.54	-0.61	-0.91	-1.25
	0.413	-2.48	-0.2	-0.09	-0.25	-0.3	-0.32	-0.39	-0.5	-0.68	-0.84	-1.2
	0.413	-2.48	-0.12	-0.06	-0.19	-0.29	-0.42	-0.37	-0.57	-0.61	-0.81	-1.19
	0.414	-2.48	-0.15	-0.13	-0.21	-0.29	-0.35	-0.4	-0.6	-0.6	-0.84	-1.19
	0.414	-2.48	-0.04	-0.15	-0.21	-0.24	-0.37	-0.32	-0.63	-0.65	-0.93	-1.18
	0.414	-2.49	-0.06	-0.07	-0.22	-0.23	-0.36	-0.37	-0.56	-0.66	-0.99	-1.27
	0.415	-2.49	-0.14	-0.14	-0.16	-0.22	-0.4	-0.42	-0.58	-0.67	-0.83	-1.16
	0.415	-2.49	-0.07	-0.09	-0.17	-0.2	-0.35	-0.43	-0.52	-0.65	-0.9	-1.16
	0.415	-2.49	-0.11	-0.11	-0.16	-0.18	-0.4	-0.41	-0.59	-0.6	-0.89	-1.13
	0.416	-2.49	-0.07	-0.12	-0.18	-0.24	-0.35	-0.37	-0.59	-0.6	-0.89	-1.13
	0.416	-2.5	-0.16	-0.08	-0.24	-0.27	-0.3	-0.43	-0.55	-0.63	-0.92	-1.17
	0.416	-2.5	-0.17	-0.09	-0.19	-0.21	-0.34	-0.44	-0.53	-0.67	-0.91	-1.14
	0.417	-2.5	-0.09	-0.1	-0.28	-0.23	-0.36	-0.41	-0.52	-0.56	-0.88	-1.15
	0.417	-2.5	-0.13	-0.04	-0.26	-0.26	-0.34	-0.42	-0.54	-0.62	-0.83	-1.18
	0.417	-2.5	-0.08	-0.11	-0.18	-0.24	-0.33	-0.4	-0.56	-0.59	-0.94	-1.18
	0.418	-2.51	-0.12	-0.06	-0.31	-0.28	-0.36	-0.37	-0.52	-0.59	-0.91	-1.2
	0.418	-2.51	-0.08	-0.09	-0.22	-0.2	-0.36	-0.34	-0.56	-0.65	-0.95	-1.25
	0.418	-2.51	-0.08	-0.1	-0.24	-0.26	-0.38	-0.39	-0.5	-0.63	-0.93	-1.22
	0.419	-2.51	-0.03	-0.11	-0.25	-0.26	-0.33	-0.43	-0.58	-0.63	-0.92	-1.22
	0.419	-2.51	-0.04	-0.13	-0.2	-0.19	-0.32	-0.35	-0.57	-0.58	-0.91	-1.19
	0.419	-2.52	-0.09	-0.18	-0.23	-0.25	-0.36	-0.4	-0.58	-0.64	-0.94	-1.23
	0.42	-2.52	-0.11	-0.11	-0.18	-0.25	-0.43	-0.38	-0.6	-0.62	-0.95	-1.18
	0.42	-2.52	-0.12	-0.07	-0.16	-0.25	-0.37	-0.42	-0.49	-0.67	-0.89	-1.17
	0.42	-2.52	-0.11	-0.13	-0.18	-0.22	-0.32	-0.43	-0.57	-0.64	-0.91	-1.14
	0.421	-2.52	-0.1	-0.09	-0.19	-0.18	-0.3	-0.41	-0.56	-0.6	-0.88	-1.19
	0.421	-2.53	-0.18	-0.09	-0.23	-0.25	-0.34	-0.38	-0.55	-0.65	-0.85	-1.2
	0.421	-2.53	-0.15	-0.02	-0.2	-0.32	-0.36	-0.46	-0.52	-0.63	-0.87	-1.21
	0.422	-2.53	-0.16	-0.01	-0.2	-0.33	-0.35	-0.44	-0.48	-0.66	-0.91	-1.16
	0.422	-2.53	-0.08	-0.08	-0.27	-0.22	-0.3	-0.44	-0.58	-0.65	-0.89	-1.2
	0.422	-2.53	-0.13	-0.14	-0.21	-0.26	-0.39	-0.38	-0.59	-0.62	-0.93	-1.23
	0.423	-2.54	-0.14	-0.05	-0.26	-0.23	-0.34	-0.35	-0.61	-0.64	-0.88	-1.25
	0.423	-2.54	-0.07	-0.05	-0.2	-0.26	-0.37	-0.34	-0.63	-0.64	-0.88	-1.26
	0.423	-2.54	-0.06	-0.08	-0.11	-0.24	-0.38	-0.36	-0.56	-0.66	-0.92	-1.25
	0.424	-2.54	-0.14	-0.09	-0.18	-0.24	-0.39	-0.37	-0.56	-0.66	-0.95	-1.2
	0.424	-2.54	-0.09	-0.12	-0.16	-0.18	-0.4	-0.36	-0.59	-0.67	-0.92	-1.23
	0.424	-2.55	-0.14	-0.15	-0.24	-0.22	-0.38	-0.38	-0.67	-0.66	-0.85	-1.24
	0.425	-2.55	-0.1	-0.1	-0.2	-0.26	-0.36	-0.43	-0.59	-0.62	-0.87	-1.21
	0.425	-2.55	-0.1	-0.06	-0.23	-0.23	-0.32	-0.47	-0.54	-0.65	-0.88	-1.2
	0.425	-2.55	-0.13	-0.1	-0.17	-0.32	-0.35	-0.48	-0.48	-0.63	-0.91	-1.2
	0.426	-2.55	-0.12	-0.09	-0.21	-0.27	-0.33	-0.47	-0.5	-0.62	-0.91	-1.27
	0.426	-2.56	-0.15	-0.11	-0.23	-0.29	-0.34	-0.41	-0.61	-0.69	-0.92	-1.16
	0.426	-2.56	-0.14	-0.14	-0.19	-0.3	-0.34	-0.42	-0.53	-0.65	-0.9	-1.23
	0.427	-2.56	-0.12	-0.1	-0.25	-0.28	-0.38	-0.4	-0.57	-0.65	-0.91	-1.22
	0.427	-2.56	-0.06	-0.12	-0.15	-0.28	-0.36	-0.39	-0.6	-0.65	-1	-1.21
	0.427	-2.56	-0.12	-0.14	-0.29	-0.24	-0.42	-0.42	-0.56	-0.65	-0.94	-1.22
	0.428	-2.57	-0.07	-0.16	-0.22	-0.21	-0.38	-0.36	-0.6	-0.68	-0.91	-1.24
	0.428	-2.57	-0.08	-0.15	-0.15	-0.2	-0.41	-0.36	-0.55	-0.7	-0.94	-1.27
	0.428	-2.57	-0.09	-0.13	-0.2	-0.21	-0.41	-0.44	-0.6	-0.67	-0.93	-1.23
	0.429	-2.57	-0.07	-0.14	-0.18	-0.23	-0.4	-0.4	-0.56	-0.65	-0.97	-1.17
	0.429	-2.57	-0.14	-0.09	-0.24	-0.17	-0.39	-0.45	-0.53	-0.67	-0.95	-1.19
	0.429	-2.58	-0.1	-0.06	-0.11	-0.21	-0.32	-0.38	-0.6	-0.67	-0.85	-1.25
	0.43	-2.58	-0.12	-0.06	-0.17	-0.21	-0.41	-0.43	-0.49	-0.65	-0.88	-1.2
	0.43	-2.58	-0.11	-0.06	-0.21	-0.29	-0.35	-0.51	-0.5	-0.64	-0.87	-1.22
	0.43	-2.58	-0.12	-0.11	-0.19	-0.26	-0.34	-0.46	-0.56	-0.6	-0.91	-1.2
	0.431	-2.58	-0.08	-0.07	-0.22	-0.25	-0.27	-0.46	-0.59	-0.67	-0.92	-1.24
	0.431	-2.59	-0.12	-0.09	-0.22	-0.26	-0.37	-0.46	-0.55	-0.65	-0.91	-1.22
	0.431	-2.59	-0.11	-0.05	-0.18	-0.29	-0.36	-0.41	-0.54	-0.67	-0.87	-1.27
	0.432	-2.59	-0.13	-0.13	-0.26	-0.3	-0.38	-0.43	-0.56	-0.69	-0.93	-1.21
	0.432	-2.59	-0.06	-0.11	-0.23	-0.27	-0.44	-0.42	-0.6	-0.69	-0.99	-1.23
	0.432	-2.59	-0.11	-0.13	-0.25	-0.22	-0.37	-0.36	-0.6	-0.67	-0.99	-1.25
	0.433	-2.6	-0.08	-0.12	-0.2	-0.17	-0.37	-0.36	-0.61	-0.73	-0.96	-1.23
	0.433	-2.6	-0.15	-0.07	-0.17	-0.25	-0.41	-0.41	-0.5	-0.66	-0.96	-1.23
	0.433	-2.6	-0.03	-0.1	-0.22	-0.26	-0.43	-0.4	-0.51	-0.66	-0.92	-1.23
	0.434	-2.6	-0.06	-0.1	-0.17	-0.24	-0.43	-0.43	-0.58	-0.64	-0.96	-1.23
	0.434	-2.6	-0.09	-0.06	-0.23	-0.24	-0.39	-0.43	-0.56	-0.61	-0.92	-1.23
	0.434	-2.61	-0.14	-0.1	-0.22	-0.26	-0.37	-0.41	-0.54	-0.67	-0.89	-1.24
	0.435	-2.61	-0.15	-0.04	-0.22	-0.28	-0.41	-0.43	-0.53	-0.66	-0.91	-1.24
	0.435	-2.61	-0.17	-0.04	-0.18	-0.31	-0.34	-0.5	-0.55	-0.7	-0.9	-1.21
	0.435	-2.61	-0.11	-0.13	-0.2	-0.28	-0.33	-0.45	-0.58	-0.7	-0.92	-1.22
	0.436	-2.61	-0.15	-0.11	-0.25	-0.24	-0.34	-0.46	-0.6	-0.72	-0.96	-1.28
	0.436	-2.62	-0.17	-0.1	-0.28	-0.31	-0.32	-0.41	-0.64	-0.65	-0.96	-1.27
	0.436	-2.62	-0.08	-0.09	-0.27	-0.3	-0.41	-0.41	-0.56	-0.68	-0.95	-1.23
	0.437	-2.62	-0.07	-0.1	-0.18	-0.3	-0.44	-0.46	-0.51	-0.71	-0.93	-1.23
	0.437	-2.62	-0.07	-0.12	-0.2	-0.25	-0.36	-0.41	-0.58	-0.66	-0.91	-1.28
	0.437	-2.62	-0.12	-0.16	-0.21	-0.25	-0.34	-0.41	-0.6	-0.66	-0.93	-1.29
	0.438	-2.63	-0.12	-0.18	-0.22	-0.26	-0.39	-0.34	-0.63	-0.67	-0.95	-1.25
	0.438	-2.63	-0.13	-0.14	-0.2	-0.23	-0.48	-0.41	-0.55	-0.64	-0.95	-1.25
	0.438	-2.63	-0.11	-0.11	-0.17	-0.28	-0.33	-0.45	-0.49	-0.72	-0.92	-1.24
	0.439	-2.63	-0.1	-0.07	-0.2	-0.28	-0.27	-0.44	-0.53	-0.61	-0.94	-1.17
	0.439	-2.63	-0.2	-0.09	-0.23	-0.23	-0.25	-0.43	-0.58	-0.66	-0.96	-1.2
	0.439	-2.64	-0.11	-0.16	-0.24	-0.25	-0.29	-0.39	-0.59	-0.61	-0.88	-1.26
	0.44	-2.64	-0.2	-0.04	-0.26	-0.28	-0.38	-0.44	-0.57	-0.68	-0.89	-1.24
	0.44	-2.64	-0.12	-0.11	-0.23	-0.33	-0.46	-0.48	-0.58	-0.69	-0.93	-1.25
	0.44	-2.64	-0.17	-0.11	-0.19	-0.24	-0.35	-0.43	-0.55	-0.66	-0.89	-1.23
	0.441	-2.64	-0.15	-0.1	-0.28	-0.28	-0.34	-0.42	-0.57	-0.68	-1.01	-1.28
	0.441	-2.65	-0.12	-0.17	-0.22	-0.25	-0.29	-0.36	-0.65	-0.63	-0.96	-1.3
	0.441	-2.65	-0.16	-0.08	-0.23	-0.3	-0.37	-0.39	-0.6	-0.68	-0.96	-1.29
	0.442	-2.65	-0.07	-0.08	-0.15	-0.32	-0.39	-0.38	-0.64	-0.68	-0.98	-1.26
	0.442	-2.65	-0.05	-0.12	-0.16	-0.25	-0.39	-0.4	-0.57	-0.65	-0.98	-1.21
	0.442	-2.65	-0.1	-0.14	-0.2	-0.2	-0.36	-0.42	-0.62	-0.67	-1	-1.3
	0.443	-2.66	-0.09	-0.11	-0.21	-0.21	-0.37	-0.38	-0.63	-0.63	-0.94	-1.32
	0.443	-2.66	-0.1	-0.09	-0.21	-0.23	-0.38	-0.42	-0.64	-0.62	-0.87	-1.23
	0.443	-2.66	-0.08	-0.12	-0.15	-0.26	-0.35	-0.46	-0.59	-0.65	-0.98	-1.23
	0.444	-2.66	-0.1	-0.09	-0.2	-0.28	-0.37	-0.45	-0.51	-0.67	-0.92	-1.19
	0.444	-2.66	-0.11	-0.13	-0.24	-0.24	-0.32	-0.43	-0.6	-0.68	-0.94	-1.28
	0.444	-2.67	-0.14	0	-0.23	-0.26	-0.32	-0.41	-0.53	-0.66	-0.94	-1.21
	0.445	-2.67	-0.22	-0.06	-0.22	-0.29	-0.36	-0.43	-0.57	-0.65	-0.94	-1.28
	0.445	-2.67	-0.08	-0.12	-0.18	-0.38	-0.38	-0.44	-0.57	-0.67	-0.95	-1.23
	0.445	-2.67	-0.11	-0.1	-0.25	-0.3	-0.4	-0.39	-0.56	-0.71	-0.99	-1.26
	0.446	-2.67	-0.14	-0.12	-0.24	-0.29	-0.37	-0.41	-0.62	-0.73	-0.98	-1.23
	0.446	-2.68	-0.09	-0.07	-0.17	-0.22	-0.4	-0.4	-0.62	-0.65	-0.98	-1.29
	0.446	-2.68	-0.07	-0.08	-0.24	-0.27	-0.42	-0.37	-0.61	-0.73	-0.91	-1.3
	0.447	-2.68	-0.13	-0.17	-0.18	-0.23	-0.44	-0.37	-0.61	-0.67	-0.88	-1.3
	0.447	-2.68	-0.06	-0.09	-0.2	-0.28	-0.44	-0.46	-0.61	-0.69	-0.99	-1.28
	0.447	-2.68	-0.12	-0.12	-0.22	-0.19	-0.38	-0.43	-0.6	-0.68	-0.97	-1.25
	0.448	-2.69	-0.12	-0.11	-0.2	-0.26	-0.39	-0.41	-0.54	-0.59	-0.92	-1.3
	0.448	-2.69	-0.19	-0.07	-0.21	-0.3	-0.39	-0.45	-0.6	-0.67	-0.84	-1.26
	0.448	-2.69	-0.13	-0.1	-0.22	-0.28	-0.4	-0.42	-0.58	-0.65	-0.91	-1.2
	0.449	-2.69	-0.15	-0.1	-0.22	-0.27	-0.38	-0.49	-0.58	-0.72	-0.9	-1.2
	0.449	-2.69	-0.11	-0.13	-0.24	-0.24	-0.35	-0.4	-0.63	-0.66	-1.04	-1.25
	0.449	-2.7	-0.13	-0.1	-0.28	-0.32	-0.41	-0.43	-0.6	-0.73	-0.99	-1.23
	0.45	-2.7	-0.15	-0.05	-0.28	-0.29	-0.37	-0.37	-0.58	-0.74	-0.93	-1.29
	0.45	-2.7	-0.11	-0.07	-0.17	-0.29	-0.37	-0.4	-0.57	-0.75	-0.93	-1.29
	0.45	-2.7	-0.14	-0.1	-0.17	-0.29	-0.38	-0.43	-0.62	-0.7	-0.98	-1.28
	0.451	-2.7	-0.06	-0.17	-0.21	-0.26	-0.43	-0.39	-0.66	-0.68	-1	-1.32
	0.451	-2.71	-0.09	-0.09	-0.21	-0.24	-0.43	-0.41	-0.6	-0.67	-0.96	-1.3
	0.451	-2.71	-0.11	-0.11	-0.19	-0.28	-0.42	-0.43	-0.59	-0.69	-0.93	-1.28
	0.452	-2.71	-0.09	-0.07	-0.15	-0.29	-0.41	-0.41	-0.59	-0.67	-0.89	-1.3
	0.452	-2.71	-0.07	-0.07	-0.2	-0.2	-0.39	-0.43	-0.55	-0.71	-0.91	-1.28
	0.452	-2.71	-0.09	-0.16	-0.23	-0.24	-0.36	-0.46	-0.61	-0.62	-0.91	-1.33
	0.453	-2.72	-0.13	0	-0.25	-0.26	-0.39	-0.48	-0.53	-0.67	-0.98	-1.26
	0.453	-2.72	-0.1	-0.09	-0.23	-0.3	-0.34	-0.44	-0.62	-0.68	-0.91	-1.22
	0.453	-2.72	-0.14	-0.05	-0.17	-0.25	-0.39	-0.44	-0.56	-0.67	-0.96	-1.25
	0.454	-2.72	-0.13	-0.11	-0.24	-0.3	-0.36	-0.47	-0.57	-0.71	-0.99	-1.27
	0.454	-2.72	-0.13	-0.18	-0.24	-0.28	-0.33	-0.38	-0.62	-0.67	-0.99	-1.24
	0.454	-2.73	-0.14	-0.06	-0.26	-0.32	-0.37	-0.45	-0.58	-0.62	-1.02	-1.28
	0.455	-2.73	-0.09	-0.09	-0.25	-0.28	-0.38	-0.4	-0.64	-0.71	-0.97	-1.25
	0.455	-2.73	-0.16	-0.06	-0.24	-0.27	-0.38	-0.41	-0.59	-0.69	-0.98	-1.27
	0.455	-2.73	-0.09	-0.14	-0.18	-0.25	-0.33	-0.45	-0.63	-0.7	-0.97	-1.32
	0.456	-2.73	-0.05	-0.12	-0.15	-0.2	-0.38	-0.41	-0.58	-0.67	-0.99	-1.35
	0.456	-2.74	-0.08	-0.12	-0.25	-0.26	-0.43	-0.5	-0.57	-0.62	-0.99	-1.28
	0.456	-2.74	-0.11	-0.08	-0.19	-0.31	-0.41	-0.44	-0.61	-0.67	-0.91	-1.27
	0.457	-2.74	-0.12	-0.09	-0.21	-0.22	-0.44	-0.46	-0.55	-0.68	-0.97	-1.26
	0.457	-2.74	-0.06	-0.14	-0.18	-0.24	-0.4	-0.48	-0.54	-0.7	-0.91	-1.29
	0.457	-2.74	-0.06	-0.1	-0.18	-0.21	-0.38	-0.5	-0.58	-0.72	-0.93	-1.33
	0.458	-2.75	-0.14	-0.1	-0.3	-0.26	-0.35	-0.46	-0.55	-0.66	-0.89	-1.25
	0.458	-2.75	-0.12	-0.04	-0.28	-0.29	-0.33	-0.44	-0.57	-0.64	-0.92	-1.32
	0.458	-2.75	-0.16	-0.06	-0.3	-0.33	-0.41	-0.46	-0.58	-0.66	-0.95	-1.25
	0.459	-2.75	-0.12	-0.11	-0.19	-0.33	-0.46	-0.4	-0.6	-0.69	-1.03	-1.26
	0.459	-2.75	-0.05	-0.14	-0.26	-0.3	-0.38	-0.4	-0.62	-0.74	-1	-1.3
	0.459	-2.76	-0.13	-0.11	-0.26	-0.25	-0.37	-0.47	-0.63	-0.71	-1.02	-1.29
	0.46	-2.76	-0.1	-0.14	-0.21	-0.24	-0.44	-0.41	-0.59	-0.77	-1.01	-1.3
	0.46	-2.76	-0.08	-0.17	-0.22	-0.23	-0.44	-0.43	-0.6	-0.71	-0.95	-1.27
	0.46	-2.76	-0.06	-0.17	-0.18	-0.26	-0.46	-0.47	-0.59	-0.71	-1	-1.26
	0.461	-2.76	-0.11	-0.15	-0.21	-0.24	-0.4	-0.41	-0.58	-0.68	-0.96	-1.3
	0.461	-2.77	-0.07	-0.15	-0.24	-0.23	-0.45	-0.47	-0.58	-0.71	-0.91	-1.3
	0.461	-2.77	-0.13	-0.08	-0.21	-0.24	-0.38	-0.45	-0.58	-0.67	-1	-1.29
	0.462	-2.77	-0.09	-0.09	-0.26	-0.21	-0.4	-0.52	-0.54	-0.72	-0.96	-1.29
	0.462	-2.77	-0.09	-0.14	-0.21	-0.3	-0.36	-0.51	-0.52	-0.76	-0.99	-1.19
	0.462	-2.77	-0.13	-0.12	-0.23	-0.24	-0.4	-0.41	-0.57	-0.65	-0.99	-1.32
	0.463	-2.78	-0.17	-0.14	-0.27	-0.27	-0.38	-0.41	-0.57	-0.75	-0.97	-1.24
	0.463	-2.78	-0.17	-0.08	-0.24	-0.25	-0.41	-0.43	-0.63	-0.7	-0.92	-1.39
	0.463	-2.78	-0.11	-0.1	-0.25	-0.3	-0.38	-0.43	-0.58	-0.7	-0.89	-1.31
	0.464	-2.78	-0.14	-0.14	-0.2	-0.33	-0.39	-0.44	-0.63	-0.71	-0.97	-1.24
	0.464	-2.78	-0.12	-0.13	-0.19	-0.32	-0.39	-0.41	-0.63	-0.7	-0.97	-1.36
	0.464	-2.79	-0.09	-0.14	-0.19	-0.3	-0.41	-0.37	-0.65	-0.69	-1.01	-1.28
	0.465	-2.79	-0.11	-0.14	-0.16	-0.29	-0.43	-0.43	-0.57	-0.71	-0.97	-1.32
	0.465	-2.79	-0.1	-0.09	-0.19	-0.3	-0.44	-0.47	-0.54	-0.69	-0.91	-1.28
	0.465	-2.79	-0.03	-0.15	-0.17	-0.24	-0.38	-0.42	-0.65	-0.68	-0.98	-1.32
	0.466	-2.79	-0.09	-0.16	-0.3	-0.25	-0.42	-0.42	-0.58	-0.66	-0.98	-1.3
	0.466	-2.8	-0.15	-0.09	-0.26	-0.3	-0.35	-0.48	-0.59	-0.71	-0.95	-1.3
	0.466	-2.8	-0.15	-0.08	-0.23	-0.31	-0.42	-0.42	-0.59	-0.66	-0.95	-1.32
	0.467	-2.8	-0.16	-0.06	-0.19	-0.3	-0.33	-0.52	-0.53	-0.75	-0.91	-1.28
	0.467	-2.8	-0.11	-0.07	-0.24	-0.28	-0.36	-0.46	-0.59	-0.71	-1	-1.23
	0.467	-2.8	-0.17	-0.14	-0.27	-0.33	-0.4	-0.41	-0.58	-0.68	-0.95	-1.28
	0.468	-2.81	-0.11	-0.1	-0.21	-0.37	-0.35	-0.43	-0.69	-0.71	-0.99	-1.33
	0.468	-2.81	-0.15	-0.09	-0.2	-0.33	-0.41	-0.41	-0.65	-0.71	-1.02	-1.35
	0.468	-2.81	-0.13	-0.13	-0.15	-0.32	-0.36	-0.42	-0.57	-0.77	-0.93	-1.33
	0.469	-2.81	-0.12	-0.13	-0.16	-0.28	-0.44	-0.45	-0.63	-0.71	-1.01	-1.31
	0.469	-2.81	-0.16	-0.12	-0.2	-0.26	-0.39	-0.42	-0.62	-0.63	-1	-1.32
	0.469	-2.82	-0.1	-0.14	-0.22	-0.29	-0.44	-0.42	-0.64	-0.67	-1.01	-1.3
	0.47	-2.82	-0.06	-0.13	-0.19	-0.3	-0.52	-0.45	-0.65	-0.71	-0.99	-1.31
	0.47	-2.82	-0.13	-0.09	-0.23	-0.27	-0.41	-0.51	-0.65	-0.7	-0.96	-1.29
	0.47	-2.82	-0.07	-0.11	-0.19	-0.24	-0.44	-0.48	-0.61	-0.65	-0.91	-1.3
	0.471	-2.82	-0.13	-0.06	-0.23	-0.25	-0.38	-0.51	-0.54	-0.6	-0.92	-1.3
	0.471	-2.83	-0.12	-0.13	-0.23	-0.27	-0.41	-0.42	-0.58	-0.67	-0.94	-1.29
	0.471	-2.83	-0.11	-0.12	-0.19	-0.31	-0.39	-0.42	-0.57	-0.72	-0.95	-1.34
	0.472	-2.83	-0.14	-0.08	-0.22	-0.29	-0.44	-0.49	-0.59	-0.75	-1.01	-1.26
	0.472	-2.83	-0.14	-0.1	-0.18	-0.27	-0.4	-0.4	-0.66	-0.7	-1.03	-1.26
	0.472	-2.83	-0.1	-0.07	-0.21	-0.3	-0.38	-0.41	-0.59	-0.69	-1.01	-1.32
	0.473	-2.84	-0.17	-0.11	-0.19	-0.35	-0.33	-0.36	-0.7	-0.7	-1.04	-1.3
	0.473	-2.84	-0.09	-0.15	-0.2	-0.28	-0.4	-0.36	-0.57	-0.71	-1.01	-1.36
	0.473	-2.84	-0.08	-0.12	-0.23	-0.33	-0.44	-0.44	-0.62	-0.77	-1	-1.3
	0.474	-2.84	-0.11	-0.18	-0.16	-0.28	-0.42	-0.45	-0.63	-0.75	-0.98	-1.31
	0.474	-2.84	-0.11	-0.1	-0.25	-0.26	-0.42	-0.45	-0.64	-0.64	-0.97	-1.4
	0.474	-2.85	-0.08	-0.13	-0.22	-0.3	-0.43	-0.46	-0.69	-0.66	-0.96	-1.38
	0.475	-2.85	-0.11	-0.1	-0.23	-0.26	-0.42	-0.46	-0.62	-0.64	-0.99	-1.38
	0.475	-2.85	-0.12	-0.12	-0.22	-0.31	-0.46	-0.47	-0.57	-0.71	-0.93	-1.34
	0.475	-2.85	-0.1	-0.11	-0.21	-0.2	-0.42	-0.46	-0.58	-0.67	-1	-1.27
	0.476	-2.85	-0.14	-0.07	-0.25	-0.26	-0.34	-0.47	-0.61	-0.66	-0.92	-1.35
	0.476	-2.86	-0.11	-0.11	-0.23	-0.28	-0.37	-0.36	-0.64	-0.71	-0.97	-1.35
	0.476	-2.86	-0.16	-0.04	-0.23	-0.29	-0.4	-0.44	-0.58	-0.7	-0.95	-1.35
	0.477	-2.86	-0.15	-0.13	-0.25	-0.3	-0.39	-0.4	-0.65	-0.74	-1.05	-1.28
	0.477	-2.86	-0.15	-0.14	-0.18	-0.28	-0.45	-0.46	-0.58	-0.71	-1.04	-1.24
	0.477	-2.86	-0.16	-0.14	-0.26	-0.32	-0.4	-0.52	-0.64	-0.71	-1.01	-1.29
	0.478	-2.87	-0.12	-0.14	-0.18	-0.26	-0.38	-0.37	-0.68	-0.68	-1.01	-1.37
	0.478	-2.87	-0.07	-0.15	-0.23	-0.34	-0.37	-0.43	-0.58	-0.74	-0.96	-1.37
	0.478	-2.87	-0.07	-0.16	-0.18	-0.28	-0.41	-0.41	-0.59	-0.75	-1	-1.3
	0.479	-2.87	-0.13	-0.18	-0.22	-0.23	-0.44	-0.41	-0.58	-0.74	-1.03	-1.38
	0.479	-2.87	-0.07	-0.16	-0.3	-0.28	-0.39	-0.48	-0.63	-0.71	-1	-1.38
	0.479	-2.88	-0.1	-0.12	-0.2	-0.25	-0.4	-0.47	-0.7	-0.64	-1.01	-1.37
	0.48	-2.88	-0.19	-0.11	-0.19	-0.28	-0.39	-0.44	-0.61	-0.7	-0.97	-1.36
	0.48	-2.88	-0.11	-0.15	-0.22	-0.3	-0.35	-0.45	-0.62	-0.73	-0.93	-1.32
	0.48	-2.88	-0.18	-0.11	-0.22	-0.22	-0.41	-0.44	-0.56	-0.62	-1.02	-1.27
	0.481	-2.88	-0.18	-0.13	-0.29	-0.28	-0.35	-0.44	-0.62	-0.7	-1.03	-1.34
	0.481	-2.89	-0.09	-0.1	-0.21	-0.33	-0.44	-0.4	-0.65	-0.7	-1.03	-1.38
	0.481	-2.89	-0.22	-0.06	-0.22	-0.31	-0.41	-0.4	-0.58	-0.8	-0.99	-1.36
	0.482	-2.89	-0.11	-0.14	-0.14	-0.3	-0.4	-0.4	-0.65	-0.75	-0.99	-1.28
	0.482	-2.89	-0.11	-0.11	-0.18	-0.26	-0.47	-0.46	-0.59	-0.65	-1.06	-1.32
	0.482	-2.89	-0.13	-0.17	-0.28	-0.34	-0.42	-0.42	-0.67	-0.7	-1.01	-1.33
	0.483	-2.9	-0.11	-0.1	-0.21	-0.25	-0.43	-0.41	-0.66	-0.7	-1.06	-1.41
	0.483	-2.9	-0.07	-0.13	-0.18	-0.31	-0.45	-0.48	-0.66	-0.71	-1.01	-1.35
	0.483	-2.9	-0.09	-0.13	-0.12	-0.3	-0.4	-0.52	-0.6	-0.73	-1	-1.38
	0.484	-2.9	-0.07	-0.12	-0.24	-0.24	-0.41	-0.53	-0.58	-0.68	-1.01	-1.37
	0.484	-2.9	-0.09	-0.13	-0.22	-0.27	-0.43	-0.46	-0.63	-0.62	-1.02	-1.35
	0.484	-2.91	-0.1	-0.13	-0.32	-0.25	-0.4	-0.44	-0.58	-0.72	-1.04	-1.37
	0.485	-2.91	-0.12	-0.04	-0.29	-0.3	-0.34	-0.43	-0.6	-0.67	-0.97	-1.33
	0.485	-2.91	-0.13	-0.14	-0.17	-0.26	-0.39	-0.49	-0.55	-0.75	-1.01	-1.34
	0.485	-2.91	-0.08	-0.06	-0.22	-0.26	-0.35	-0.47	-0.51	-0.76	-1.01	-1.31
	0.486	-2.91	-0.12	-0.11	-0.23	-0.28	-0.4	-0.41	-0.61	-0.73	-1.04	-1.36
	0.486	-2.92	-0.11	-0.14	-0.28	-0.28	-0.43	-0.41	-0.64	-0.66	-1.03	-1.36
	0.486	-2.92	-0.16	-0.1	-0.23	-0.32	-0.39	-0.46	-0.66	-0.76	-1.01	-1.34
	0.487	-2.92	-0.05	-0.13	-0.16	-0.33	-0.45	-0.44	-0.65	-0.73	-1.09	-1.42
	0.487	-2.92	-0.08	-0.13	-0.24	-0.25	-0.45	-0.45	-0.64	-0.71	-1.03	-1.33
	0.487	-2.92	-0.04	-0.17	-0.2	-0.29	-0.37	-0.43	-0.59	-0.7	-1	-1.34
	0.488	-2.93	-0.1	-0.1	-0.25	-0.31	-0.4	-0.4	-0.67	-0.67	-1.03	-1.43
	0.488	-2.93	-0.12	-0.08	-0.24	-0.29	-0.43	-0.47	-0.64	-0.67	-1.01	-1.39
	0.488	-2.93	-0.06	-0.17	-0.24	-0.33	-0.48	-0.45	-0.61	-0.72	-0.98	-1.4
	0.489	-2.93	-0.06	-0.09	-0.25	-0.28	-0.44	-0.5	-0.59	-0.66	-0.98	-1.39
	0.489	-2.93	-0.13	-0.13	-0.24	-0.24	-0.39	-0.46	-0.54	-0.66	-1	-1.32
	0.489	-2.94	-0.1	-0.08	-0.29	-0.32	-0.34	-0.49	-0.56	-0.66	-1.05	-1.42
	0.49	-2.94	-0.13	-0.1	-0.26	-0.27	-0.35	-0.43	-0.62	-0.77	-0.98	-1.33
	0.49	-2.94	-0.07	-0.14	-0.25	-0.26	-0.4	-0.38	-0.64	-0.73	-1.06	-1.31
	0.49	-2.94	-0.12	-0.05	-0.21	-0.27	-0.4	-0.46	-0.58	-0.77	-1.04	-1.33
	0.491	-2.94	-0.09	-0.14	-0.18	-0.28	-0.36	-0.48	-0.6	-0.71	-1.05	-1.32
	0.491	-2.95	-0.14	-0.07	-0.23	-0.26	-0.42	-0.42	-0.62	-0.69	-1.04	-1.35
	0.491	-2.95	-0.12	-0.16	-0.24	-0.37	-0.43	-0.43	-0.67	-0.72	-1.03	-1.36
	0.492	-2.95	-0.11	-0.17	-0.2	-0.27	-0.46	-0.51	-0.63	-0.76	-1.07	-1.38
	0.492	-2.95	-0.1	-0.17	-0.23	-0.27	-0.46	-0.47	-0.65	-0.76	-1.04	-1.36
	0.492	-2.95	-0.02	-0.1	-0.24	-0.27	-0.43	-0.49	-0.62	-0.63	-1.05	-1.4
	0.493	-2.96	-0.11	-0.06	-0.27	-0.24	-0.45	-0.48	-0.63	-0.68	-0.99	-1.44
	0.493	-2.96	-0.12	-0.12	-0.27	-0.29	-0.38	-0.46	-0.67	-0.71	-1	-1.35
	0.493	-2.96	-0.09	-0.12	-0.28	-0.3	-0.45	-0.46	-0.63	-0.7	-1	-1.34
	0.494	-2.96	-0.12	-0.11	-0.26	-0.29	-0.39	-0.5	-0.59	-0.73	-1.05	-1.4
	0.494	-2.96	-0.13	-0.11	-0.24	-0.23	-0.36	-0.43	-0.61	-0.69	-1.06	-1.31
	0.494	-2.97	-0.13	-0.06	-0.31	-0.23	-0.41	-0.47	-0.6	-0.75	-0.98	-1.33
	0.495	-2.97	-0.18	-0.11	-0.23	-0.32	-0.4	-0.42	-0.6	-0.77	-1.07	-1.35
	0.495	-2.97	-0.13	-0.07	-0.18	-0.28	-0.47	-0.47	-0.63	-0.73	-1.04	-1.35
	0.495	-2.97	-0.1	-0.14	-0.21	-0.31	-0.42	-0.48	-0.68	-0.73	-1.13	-1.33
	0.496	-2.97	-0.1	-0.13	-0.23	-0.29	-0.49	-0.45	-0.61	-0.72	-1.12	-1.4
	0.496	-2.98	-0.11	-0.15	-0.22	-0.26	-0.43	-0.46	-0.63	-0.73	-1.01	-1.4
	0.496	-2.98	-0.13	-0.11	-0.23	-0.29	-0.43	-0.43	-0.64	-0.75	-1.04	-1.42
	0.497	-2.98	-0.09	-0.13	-0.22	-0.26	-0.44	-0.49	-0.61	-0.74	-1.06	-1.36
	0.497	-2.98	-0.1	-0.13	-0.21	-0.3	-0.46	-0.53	-0.65	-0.66	-1.05	-1.37
	0.497	-2.98	-0.09	-0.16	-0.25	-0.35	-0.45	-0.48	-0.66	-0.68	-1.04	-1.39
	0.498	-2.99	-0.12	-0.13	-0.31	-0.32	-0.43	-0.45	-0.58	-0.72	-0.97	-1.41
	0.498	-2.99	-0.12	-0.08	-0.2	-0.3	-0.41	-0.46	-0.59	-0.7	-0.94	-1.46
	0.498	-2.99	-0.14	-0.13	-0.22	-0.25	-0.42	-0.49	-0.55	-0.74	-0.98	-1.35
	0.499	-2.99	-0.12	-0.17	-0.22	-0.29	-0.41	-0.48	-0.64	-0.72	-1.06	-1.36
	0.499	-2.99	-0.13	-0.1	-0.29	-0.27	-0.41	-0.38	-0.67	-0.68	-1.06	-1.33
	0.499	-3	-0.14	-0.02	-0.26	-0.3	-0.35	-0.44	-0.63	-0.73	-1.05	-1.36
	0.5	-3	-0.17	-0.09	-0.2	-0.31	-0.38	-0.42	-0.68	-0.76	-1.02	-1.39
	0.5	-3	-0.11	-0.1	-0.22	-0.25	-0.38	-0.51	-0.61	-0.8	-1.02	-1.34
	0.5	-3	-0.11	-0.18	-0.22	-0.3	-0.43	-0.5	-0.61	-0.73	-1.09	-1.42
	0.501	-3	-0.1	-0.19	-0.25	-0.3	-0.47	-0.45	-0.68	-0.74	-1.05	-1.39
	0.501	-3.01	-0.09	-0.15	-0.32	-0.32	-0.42	-0.43	-0.64	-0.67	-1.07	-1.37
	0.501	-3.01	-0.05	-0.2	-0.2	-0.28	-0.44	-0.5	-0.64	-0.73	-1.02	-1.4
	0.502	-3.01	-0.08	-0.14	-0.21	-0.27	-0.38	-0.54	-0.59	-0.73	-0.99	-1.43
	0.502	-3.01	-0.06	-0.13	-0.23	-0.27	-0.45	-0.55	-0.65	-0.69	-1.04	-1.38
	0.502	-3.01	-0.09	-0.16	-0.24	-0.2	-0.4	-0.45	-0.64	-0.78	-1.1	-1.42
	0.503	-3.02	-0.12	-0.09	-0.3	-0.32	-0.41	-0.42	-0.62	-0.69	-1.07	-1.38
	0.503	-3.02	-0.15	-0.1	-0.27	-0.26	-0.39	-0.47	-0.66	-0.77	-1.01	-1.39
	0.503	-3.02	-0.17	-0.05	-0.24	-0.29	-0.35	-0.5	-0.57	-0.83	-0.92	-1.32
	0.504	-3.02	-0.06	-0.14	-0.21	-0.3	-0.42	-0.47	-0.64	-0.77	-1.05	-1.38
	0.504	-3.02	-0.16	-0.11	-0.25	-0.27	-0.41	-0.43	-0.63	-0.73	-1.1	-1.41
	0.504	-3.03	-0.14	-0.1	-0.25	-0.31	-0.35	-0.42	-0.66	-0.8	-1.08	-1.38
	0.505	-3.03	-0.14	-0.07	-0.19	-0.33	-0.38	-0.43	-0.7	-0.74	-1.08	-1.37
	0.505	-3.03	-0.1	-0.09	-0.21	-0.3	-0.43	-0.47	-0.67	-0.8	-1.06	-1.38
	0.505	-3.03	-0.07	-0.19	-0.17	-0.36	-0.42	-0.48	-0.67	-0.71	-1.05	-1.41
	0.506	-3.03	-0.09	-0.19	-0.22	-0.31	-0.45	-0.52	-0.67	-0.7	-1.05	-1.41
	0.506	-3.04	-0.09	-0.11	-0.23	-0.33	-0.4	-0.47	-0.67	-0.72	-1.08	-1.39
	0.506	-3.04	-0.13	-0.17	-0.25	-0.25	-0.45	-0.44	-0.66	-0.76	-1.05	-1.41
	0.507	-3.04	-0.13	-0.1	-0.24	-0.3	-0.41	-0.5	-0.61	-0.76	-0.98	-1.37
	0.507	-3.04	-0.14	-0.13	-0.25	-0.28	-0.45	-0.47	-0.64	-0.72	-1.03	-1.38
	0.507	-3.04	-0.11	-0.17	-0.27	-0.28	-0.4	-0.5	-0.57	-0.68	-1.03	-1.41
	0.508	-3.05	-0.12	-0.06	-0.26	-0.26	-0.37	-0.45	-0.66	-0.78	-1.02	-1.43
	0.508	-3.05	-0.12	-0.04	-0.25	-0.21	-0.41	-0.4	-0.54	-0.74	-1.05	-1.38
	0.508	-3.05	-0.11	-0.07	-0.22	-0.3	-0.43	-0.48	-0.59	-0.8	-1.07	-1.32
	0.509	-3.05	-0.12	-0.17	-0.21	-0.29	-0.41	-0.48	-0.67	-0.72	-1.11	-1.35
	0.509	-3.05	-0.13	-0.12	-0.28	-0.28	-0.42	-0.45	-0.59	-0.77	-1.11	-1.43
	0.509	-3.06	-0.08	-0.09	-0.21	-0.28	-0.38	-0.44	-0.68	-0.78	-1.07	-1.42
	0.51	-3.06	-0.1	-0.15	-0.17	-0.28	-0.42	-0.47	-0.65	-0.8	-0.98	-1.42
	0.51	-3.06	-0.1	-0.06	-0.18	-0.33	-0.49	-0.49	-0.68	-0.76	-1.11	-1.34
	0.51	-3.06	-0.12	-0.14	-0.24	-0.32	-0.44	-0.5	-0.67	-0.7	-1.06	-1.47
	0.511	-3.06	-0.14	-0.12	-0.31	-0.3	-0.46	-0.51	-0.6	-0.68	-1.03	-1.43
	0.511	-3.07	-0.13	-0.13	-0.27	-0.29	-0.43	-0.5	-0.62	-0.69	-0.97	-1.44
	0.511	-3.07	-0.11	-0.07	-0.29	-0.29	-0.48	-0.56	-0.65	-0.79	-1	-1.4
	0.512	-3.07	-0.06	-0.11	-0.26	-0.25	-0.39	-0.47	-0.68	-0.78	-1.03	-1.4
	0.512	-3.07	-0.09	-0.14	-0.24	-0.29	-0.45	-0.44	-0.6	-0.71	-1.11	-1.42
	0.512	-3.07	-0.17	-0.1	-0.27	-0.27	-0.38	-0.46	-0.61	-0.74	-1.08	-1.44
	0.513	-3.08	-0.14	-0.09	-0.26	-0.29	-0.34	-0.38	-0.62	-0.77	-1.09	-1.38
	0.513	-3.08	-0.18	-0.09	-0.26	-0.3	-0.4	-0.43	-0.59	-0.76	-1.06	-1.41
	0.513	-3.08	-0.06	-0.11	-0.21	-0.3	-0.38	-0.45	-0.63	-0.8	-1.09	-1.39
	0.514	-3.08	-0.1	-0.08	-0.2	-0.29	-0.44	-0.45	-0.69	-0.74	-1.16	-1.47
	0.514	-3.08	-0.13	-0.14	-0.22	-0.34	-0.42	-0.47	-0.69	-0.74	-1.1	-1.41
	0.514	-3.09	-0.11	-0.14	-0.24	-0.35	-0.44	-0.44	-0.68	-0.75	-1.08	-1.42
	0.515	-3.09	-0.11	-0.13	-0.26	-0.27	-0.47	-0.52	-0.68	-0.77	-1.04	-1.48
	0.515	-3.09	-0.07	-0.1	-0.21	-0.32	-0.45	-0.51	-0.63	-0.72	-1.09	-1.45
	0.515	-3.09	-0.1	-0.11	-0.27	-0.26	-0.43	-0.5	-0.66	-0.69	-1.05	-1.46
	0.516	-3.09	-0.08	-0.12	-0.23	-0.32	-0.43	-0.49	-0.66	-0.71	-1.08	-1.47
	0.516	-3.1	-0.07	-0.13	-0.32	-0.26	-0.43	-0.48	-0.64	-0.74	-1.05	-1.49
	0.516	-3.1	-0.15	-0.11	-0.29	-0.26	-0.39	-0.47	-0.62	-0.74	-1.03	-1.44
	0.517	-3.1	-0.1	-0.1	-0.27	-0.31	-0.38	-0.56	-0.59	-0.83	-1.03	-1.38
	0.517	-3.1	-0.11	-0.07	-0.24	-0.25	-0.45	-0.52	-0.6	-0.75	-1.06	-1.38
	0.517	-3.1	-0.16	-0.1	-0.24	-0.3	-0.43	-0.49	-0.7	-0.79	-1.12	-1.39
	0.518	-3.11	-0.11	-0.12	-0.24	-0.28	-0.41	-0.43	-0.66	-0.76	-1.1	-1.43
	0.518	-3.11	-0.11	-0.08	-0.3	-0.29	-0.45	-0.5	-0.65	-0.8	-1.06	-1.44
	0.518	-3.11	-0.05	-0.13	-0.22	-0.27	-0.47	-0.51	-0.63	-0.81	-1.07	-1.36
	0.519	-3.11	-0.06	-0.09	-0.24	-0.3	-0.47	-0.47	-0.66	-0.74	-1.07	-1.45
	0.519	-3.11	-0.08	-0.13	-0.26	-0.36	-0.4	-0.55	-0.67	-0.7	-1.04	-1.46
	0.519	-3.12	-0.11	-0.15	-0.25	-0.32	-0.46	-0.4	-0.68	-0.7	-1.08	-1.44
	0.52	-3.12	-0.14	-0.16	-0.24	-0.34	-0.5	-0.5	-0.61	-0.73	-1.02	-1.51
	0.52	-3.12	-0.03	-0.11	-0.22	-0.28	-0.5	-0.51	-0.67	-0.8	-1.05	-1.48
	0.52	-3.12	-0.14	-0.13	-0.25	-0.24	-0.49	-0.54	-0.63	-0.76	-1.06	-1.46
	0.521	-3.12	-0.05	-0.17	-0.29	-0.28	-0.44	-0.45	-0.64	-0.76	-1.1	-1.42
	0.521	-3.13	-0.16	-0.12	-0.3	-0.25	-0.42	-0.47	-0.64	-0.71	-1.06	-1.43
	0.521	-3.13	-0.17	-0.08	-0.24	-0.3	-0.45	-0.49	-0.59	-0.76	-1.07	-1.47
	0.522	-3.13	-0.13	-0.11	-0.25	-0.25	-0.47	-0.5	-0.65	-0.78	-1.09	-1.42
	0.522	-3.13	-0.12	-0.12	-0.23	-0.23	-0.45	-0.52	-0.62	-0.76	-1.15	-1.42
	0.522	-3.13	-0.11	-0.13	-0.29	-0.29	-0.41	-0.45	-0.67	-0.81	-1.15	-1.42
	0.523	-3.14	-0.17	-0.09	-0.23	-0.28	-0.4	-0.44	-0.73	-0.68	-1.15	-1.42
	0.523	-3.14	-0.11	-0.1	-0.24	-0.4	-0.39	-0.45	-0.66	-0.76	-1	-1.45
	0.523	-3.14	-0.07	-0.13	-0.2	-0.37	-0.52	-0.45	-0.68	-0.8	-1.07	-1.4
	0.524	-3.14	-0.09	-0.13	-0.24	-0.28	-0.48	-0.56	-0.6	-0.77	-1.1	-1.46
	0.524	-3.14	-0.11	-0.14	-0.29	-0.29	-0.45	-0.54	-0.64	-0.7	-1.12	-1.45
	0.524	-3.15	-0.07	-0.14	-0.26	-0.32	-0.48	-0.46	-0.68	-0.66	-1.07	-1.44
	0.525	-3.15	-0.13	-0.17	-0.26	-0.37	-0.41	-0.48	-0.67	-0.75	-1.05	-1.43
	0.525	-3.15	-0.08	-0.16	-0.2	-0.29	-0.41	-0.52	-0.65	-0.77	-1.04	-1.45
	0.525	-3.15	-0.11	-0.12	-0.28	-0.3	-0.42	-0.49	-0.59	-0.81	-1.04	-1.45
	0.526	-3.15	-0.11	-0.11	-0.31	-0.25	-0.36	-0.51	-0.64	-0.74	-1.09	-1.46
	0.526	-3.16	-0.15	-0.09	-0.32	-0.32	-0.38	-0.47	-0.62	-0.82	-1.07	-1.45
	0.526	-3.16	-0.18	-0.04	-0.24	-0.35	-0.35	-0.43	-0.68	-0.78	-1.06	-1.42
	0.527	-3.16	-0.15	-0.1	-0.22	-0.23	-0.41	-0.47	-0.68	-0.83	-1.09	-1.41
	0.527	-3.16	-0.15	-0.07	-0.23	-0.29	-0.46	-0.44	-0.6	-0.78	-1.13	-1.4
	0.527	-3.16	-0.13	-0.09	-0.21	-0.27	-0.42	-0.5	-0.74	-0.77	-1.15	-1.4
	0.528	-3.17	-0.13	-0.13	-0.29	-0.3	-0.46	-0.51	-0.66	-0.73	-1.06	-1.46
	0.528	-3.17	-0.13	-0.14	-0.17	-0.33	-0.38	-0.48	-0.66	-0.74	-1.1	-1.48
	0.528	-3.17	-0.1	-0.15	-0.17	-0.32	-0.43	-0.46	-0.68	-0.75	-1.12	-1.43
	0.529	-3.17	-0.15	-0.13	-0.22	-0.34	-0.49	-0.55	-0.66	-0.76	-1.09	-1.48
	0.529	-3.17	-0.08	-0.18	-0.27	-0.32	-0.44	-0.48	-0.67	-0.73	-1.11	-1.49
	0.529	-3.18	-0.16	-0.09	-0.32	-0.32	-0.49	-0.44	-0.67	-0.76	-1.06	-1.48
	0.53	-3.18	-0.14	-0.14	-0.27	-0.3	-0.39	-0.48	-0.7	-0.85	-1.08	-1.45
	0.53	-3.18	-0.12	-0.12	-0.27	-0.33	-0.42	-0.49	-0.65	-0.78	-1.09	-1.44
	0.53	-3.18	-0.16	-0.1	-0.29	-0.28	-0.43	-0.46	-0.61	-0.83	-1.1	-1.46
	0.531	-3.18	-0.12	-0.1	-0.26	-0.24	-0.42	-0.49	-0.66	-0.74	-1.11	-1.46
	0.531	-3.19	-0.16	-0.08	-0.29	-0.28	-0.41	-0.45	-0.65	-0.8	-1.06	-1.5
	0.531	-3.19	-0.16	-0.13	-0.21	-0.29	-0.38	-0.5	-0.7	-0.79	-1.1	-1.44
	0.532	-3.19	-0.15	-0.17	-0.17	-0.28	-0.39	-0.45	-0.65	-0.85	-1.12	-1.44
	0.532	-3.19	-0.08	-0.08	-0.19	-0.27	-0.46	-0.48	-0.63	-0.79	-1.07	-1.41
	0.532	-3.19	-0.13	-0.12	-0.22	-0.3	-0.48	-0.48	-0.74	-0.71	-1.08	-1.45
	0.533	-3.2	-0.13	-0.15	-0.26	-0.3	-0.47	-0.46	-0.72	-0.81	-1.11	-1.49
	0.533	-3.2	-0.13	-0.14	-0.2	-0.31	-0.46	-0.52	-0.71	-0.77	-1.07	-1.46
	0.533	-3.2	-0.1	-0.2	-0.25	-0.37	-0.45	-0.5	-0.71	-0.75	-1.08	-1.44
	0.534	-3.2	-0.09	-0.11	-0.25	-0.3	-0.46	-0.53	-0.68	-0.75	-1.06	-1.48
	0.534	-3.2	-0.09	-0.12	-0.25	-0.37	-0.46	-0.42	-0.64	-0.71	-1.08	-1.5
	0.534	-3.21	-0.15	-0.12	-0.3	-0.36	-0.43	-0.51	-0.61	-0.77	-1.04	-1.5
	0.535	-3.21	-0.15	-0.14	-0.29	-0.31	-0.39	-0.48	-0.69	-0.83	-1.04	-1.41
	0.535	-3.21	-0.15	-0.14	-0.22	-0.3	-0.43	-0.52	-0.68	-0.86	-1.09	-1.43
	0.535	-3.21	-0.1	-0.09	-0.24	-0.27	-0.38	-0.52	-0.63	-0.85	-1.09	-1.4
	0.536	-3.21	-0.12	-0.13	-0.24	-0.28	-0.46	-0.44	-0.7	-0.75	-1.12	-1.45
	0.536	-3.22	-0.14	-0.08	-0.25	-0.28	-0.41	-0.52	-0.67	-0.83	-1.12	-1.43
	0.536	-3.22	-0.17	-0.17	-0.24	-0.3	-0.43	-0.45	-0.73	-0.86	-1.09	-1.42
	0.537	-3.22	-0.14	-0.14	-0.21	-0.31	-0.46	-0.53	-0.7	-0.8	-1.09	-1.43
	0.537	-3.22	-0.11	-0.12	-0.19	-0.36	-0.44	-0.53	-0.65	-0.8	-1.1	-1.47
	0.537	-3.22	-0.1	-0.14	-0.23	-0.33	-0.48	-0.51	-0.73	-0.73	-1.07	-1.46
	0.538	-3.23	-0.09	-0.09	-0.19	-0.37	-0.44	-0.55	-0.58	-0.71	-1.04	-1.5
	0.538	-3.23	-0.13	-0.15	-0.24	-0.32	-0.45	-0.46	-0.7	-0.73	-1.09	-1.47
	0.538	-3.23	-0.07	-0.14	-0.23	-0.33	-0.48	-0.52	-0.63	-0.79	-1.06	-1.45
	0.539	-3.23	-0.11	-0.19	-0.29	-0.33	-0.43	-0.52	-0.63	-0.77	-1.07	-1.47
	0.539	-3.23	-0.12	-0.12	-0.22	-0.31	-0.46	-0.49	-0.67	-0.72	-1.08	-1.49
	0.539	-3.24	-0.1	-0.11	-0.28	-0.3	-0.41	-0.47	-0.67	-0.8	-1.04	-1.5
	0.54	-3.24	-0.14	-0.17	-0.23	-0.35	-0.43	-0.48	-0.66	-0.83	-1.06	-1.44
	0.54	-3.24	-0.13	-0.13	-0.22	-0.3	-0.4	-0.5	-0.67	-0.84	-1.08	-1.43
	0.54	-3.24	-0.1	-0.15	-0.24	-0.28	-0.45	-0.51	-0.65	-0.83	-1.15	-1.43
	0.541	-3.24	-0.12	-0.15	-0.25	-0.29	-0.46	-0.5	-0.74	-0.74	-1.16	-1.45
	0.541	-3.25	-0.14	-0.11	-0.25	-0.36	-0.44	-0.48	-0.7	-0.78	-1.09	-1.47
	0.541	-3.25	-0.12	-0.16	-0.21	-0.31	-0.39	-0.47	-0.73	-0.79	-1.11	-1.46
	0.542	-3.25	-0.06	-0.11	-0.27	-0.34	-0.47	-0.52	-0.68	-0.75	-1.1	-1.47
	0.542	-3.25	-0.1	-0.13	-0.24	-0.34	-0.49	-0.53	-0.73	-0.8	-1.14	-1.4
	0.542	-3.25	-0.11	-0.14	-0.27	-0.3	-0.44	-0.53	-0.61	-0.75	-1.09	-1.52
	0.543	-3.26	-0.09	-0.16	-0.28	-0.36	-0.45	-0.55	-0.67	-0.76	-1.09	-1.55
	0.543	-3.26	-0.13	-0.21	-0.22	-0.29	-0.39	-0.47	-0.71	-0.77	-1.06	-1.54
	0.543	-3.26	-0.08	-0.21	-0.21	-0.37	-0.48	-0.58	-0.61	-0.81	-1.08	-1.5
	0.544	-3.26	-0.09	-0.16	-0.22	-0.32	-0.42	-0.47	-0.71	-0.82	-1.1	-1.48
	0.544	-3.26	-0.1	-0.08	-0.28	-0.28	-0.43	-0.51	-0.64	-0.74	-1.11	-1.56
	0.544	-3.27	-0.16	-0.02	-0.25	-0.31	-0.41	-0.48	-0.67	-0.78	-1.15	-1.49
	0.545	-3.27	-0.14	-0.11	-0.24	-0.31	-0.45	-0.48	-0.71	-0.74	-1.1	-1.48
	0.545	-3.27	-0.16	-0.15	-0.25	-0.33	-0.45	-0.48	-0.67	-0.76	-1.17	-1.45
	0.545	-3.27	-0.08	-0.14	-0.23	-0.31	-0.47	-0.51	-0.7	-0.74	-1.17	-1.42
	0.546	-3.27	-0.09	-0.12	-0.26	-0.26	-0.47	-0.52	-0.72	-0.74	-1.18	-1.45
	0.546	-3.28	-0.11	-0.14	-0.27	-0.3	-0.39	-0.53	-0.73	-0.77	-1.07	-1.46
	0.546	-3.28	-0.08	-0.14	-0.17	-0.32	-0.47	-0.53	-0.74	-0.75	-1.11	-1.43
	0.547	-3.28	-0.09	-0.15	-0.27	-0.32	-0.47	-0.54	-0.66	-0.81	-1.07	-1.48
	0.547	-3.28	-0.07	-0.23	-0.21	-0.27	-0.45	-0.53	-0.67	-0.81	-1.11	-1.47
	0.547	-3.28	-0.09	-0.19	-0.3	-0.29	-0.46	-0.55	-0.67	-0.76	-1.09	-1.51
	0.548	-3.29	-0.09	-0.19	-0.34	-0.35	-0.47	-0.51	-0.71	-0.72	-1.13	-1.52
	0.548	-3.29	-0.16	-0.18	-0.29	-0.35	-0.49	-0.5	-0.65	-0.79	-1.01	-1.56
	0.548	-3.29	-0.15	-0.12	-0.27	-0.32	-0.45	-0.53	-0.6	-0.84	-1.08	-1.45
	0.549	-3.29	-0.17	-0.17	-0.2	-0.3	-0.46	-0.52	-0.67	-0.82	-1.11	-1.5
	0.549	-3.29	-0.15	-0.1	-0.27	-0.3	-0.46	-0.52	-0.67	-0.77	-1.11	-1.5
	0.549	-3.3	-0.1	-0.1	-0.28	-0.31	-0.42	-0.48	-0.74	-0.8	-1.12	-1.4
	0.55	-3.3	-0.09	-0.12	-0.26	-0.29	-0.43	-0.44	-0.71	-0.74	-1.07	-1.48
	0.55	-3.3	-0.16	-0.13	-0.2	-0.36	-0.45	-0.53	-0.71	-0.81	-1.12	-1.51
	0.55	-3.3	-0.15	-0.15	-0.17	-0.3	-0.46	-0.48	-0.71	-0.75	-1.14	-1.46
	0.551	-3.3	-0.12	-0.14	-0.23	-0.31	-0.52	-0.53	-0.69	-0.71	-1.11	-1.56
	0.551	-3.31	-0.11	-0.17	-0.26	-0.36	-0.48	-0.5	-0.75	-0.79	-1.13	-1.49
	0.551	-3.31	-0.17	-0.09	-0.31	-0.36	-0.48	-0.56	-0.67	-0.76	-1.11	-1.48
	0.552	-3.31	-0.09	-0.16	-0.33	-0.36	-0.48	-0.49	-0.65	-0.82	-1.09	-1.43
	0.552	-3.31	-0.08	-0.17	-0.24	-0.3	-0.5	-0.53	-0.66	-0.78	-1.08	-1.49
	0.552	-3.31	-0.15	-0.14	-0.33	-0.31	-0.46	-0.55	-0.68	-0.81	-1.12	-1.46
	0.553	-3.32	-0.09	-0.16	-0.32	-0.36	-0.41	-0.46	-0.69	-0.82	-1.15	-1.54
	0.553	-3.32	-0.21	-0.07	-0.3	-0.34	-0.39	-0.43	-0.63	-0.81	-1.11	-1.49
	0.553	-3.32	-0.09	-0.11	-0.26	-0.35	-0.4	-0.5	-0.64	-0.89	-1.15	-1.5
	0.554	-3.32	-0.13	-0.15	-0.23	-0.25	-0.45	-0.47	-0.67	-0.83	-1.1	-1.51
	0.554	-3.32	-0.15	-0.12	-0.26	-0.32	-0.46	-0.54	-0.67	-0.84	-1.2	-1.46
	0.554	-3.33	-0.13	-0.15	-0.28	-0.31	-0.43	-0.46	-0.76	-0.77	-1.18	-1.51
	0.555	-3.33	-0.13	-0.07	-0.27	-0.33	-0.45	-0.53	-0.74	-0.78	-1.21	-1.49
	0.555	-3.33	-0.09	-0.16	-0.2	-0.29	-0.48	-0.55	-0.66	-0.76	-1.16	-1.43
	0.555	-3.33	-0.07	-0.12	-0.2	-0.3	-0.53	-0.5	-0.67	-0.7	-1.14	-1.5
	0.556	-3.33	-0.07	-0.14	-0.26	-0.35	-0.48	-0.55	-0.68	-0.81	-1.16	-1.52
	0.556	-3.34	-0.1	-0.14	-0.26	-0.32	-0.45	-0.48	-0.71	-0.76	-1.11	-1.53
	0.556	-3.34	-0.11	-0.11	-0.29	-0.38	-0.48	-0.56	-0.7	-0.84	-1.14	-1.54
	0.557	-3.34	-0.09	-0.18	-0.28	-0.35	-0.48	-0.53	-0.71	-0.81	-1.11	-1.53
	0.557	-3.34	-0.15	-0.19	-0.3	-0.29	-0.5	-0.5	-0.67	-0.8	-1.14	-1.57
	0.557	-3.34	-0.09	-0.19	-0.3	-0.35	-0.42	-0.5	-0.68	-0.8	-1.08	-1.55
	0.558	-3.35	-0.14	-0.15	-0.27	-0.3	-0.43	-0.46	-0.69	-0.76	-1.15	-1.53
	0.558	-3.35	-0.12	-0.13	-0.27	-0.37	-0.45	-0.57	-0.71	-0.86	-1.08	-1.49
	0.558	-3.35	-0.14	-0.16	-0.22	-0.3	-0.47	-0.53	-0.67	-0.84	-1.14	-1.49
	0.559	-3.35	-0.19	-0.1	-0.27	-0.27	-0.53	-0.47	-0.6	-0.83	-1.14	-1.49
	0.559	-3.35	-0.16	-0.13	-0.23	-0.29	-0.45	-0.56	-0.68	-0.76	-1.23	-1.5
	0.559	-3.36	-0.16	-0.13	-0.27	-0.3	-0.44	-0.5	-0.68	-0.77	-1.17	-1.53
	0.56	-3.36	-0.15	-0.09	-0.27	-0.36	-0.45	-0.53	-0.73	-0.84	-1.16	-1.5
	0.56	-3.36	-0.1	-0.16	-0.25	-0.37	-0.49	-0.54	-0.71	-0.77	-1.13	-1.48
	0.56	-3.36	-0.11	-0.15	-0.28	-0.34	-0.53	-0.51	-0.68	-0.78	-1.12	-1.5
	0.561	-3.36	-0.1	-0.12	-0.27	-0.37	-0.48	-0.53	-0.74	-0.75	-1.13	-1.52
	0.561	-3.37	-0.12	-0.17	-0.29	-0.37	-0.47	-0.47	-0.69	-0.75	-1.14	-1.59
	0.561	-3.37	-0.12	-0.14	-0.27	-0.36	-0.42	-0.49	-0.7	-0.75	-1.07	-1.55
	0.562	-3.37	-0.1	-0.14	-0.22	-0.34	-0.48	-0.51	-0.67	-0.86	-1.13	-1.54
	0.562	-3.37	-0.15	-0.1	-0.19	-0.32	-0.51	-0.52	-0.69	-0.86	-1.18	-1.48
	0.562	-3.37	-0.11	-0.11	-0.25	-0.31	-0.41	-0.52	-0.71	-0.85	-1.14	-1.6
	0.563	-3.38	-0.21	-0.13	-0.18	-0.38	-0.45	-0.42	-0.75	-0.86	-1.12	-1.56
	0.563	-3.38	-0.15	-0.13	-0.28	-0.32	-0.42	-0.5	-0.68	-0.85	-1.15	-1.54
	0.563	-3.38	-0.19	-0.11	-0.18	-0.29	-0.44	-0.54	-0.65	-0.8	-1.16	-1.51
	0.564	-3.38	-0.16	-0.1	-0.31	-0.31	-0.5	-0.59	-0.65	-0.84	-1.09	-1.48
	0.564	-3.38	-0.17	-0.12	-0.26	-0.27	-0.41	-0.52	-0.77	-0.79	-1.16	-1.5
	0.564	-3.39	-0.16	-0.14	-0.26	-0.37	-0.42	-0.53	-0.77	-0.78	-1.16	-1.53
	0.565	-3.39	-0.15	-0.15	-0.18	-0.38	-0.41	-0.51	-0.74	-0.8	-1.13	-1.57
	0.565	-3.39	-0.12	-0.19	-0.22	-0.31	-0.48	-0.51	-0.7	-0.86	-1.13	-1.57
	0.565	-3.39	-0.08	-0.13	-0.23	-0.32	-0.51	-0.6	-0.66	-0.84	-1.06	-1.5
	0.566	-3.39	-0.11	-0.17	-0.25	-0.43	-0.47	-0.51	-0.7	-0.8	-1.15	-1.57
	0.566	-3.4	-0.1	-0.14	-0.28	-0.35	-0.42	-0.51	-0.78	-0.8	-1.1	-1.58
	0.566	-3.4	-0.14	-0.16	-0.28	-0.34	-0.41	-0.43	-0.71	-0.78	-1.14	-1.58
	0.567	-3.4	-0.11	-0.17	-0.26	-0.35	-0.48	-0.48	-0.67	-0.84	-1.16	-1.55
	0.567	-3.4	-0.17	-0.06	-0.26	-0.28	-0.47	-0.53	-0.7	-0.81	-1.12	-1.5
	0.567	-3.4	-0.17	-0.13	-0.23	-0.33	-0.44	-0.5	-0.71	-0.83	-1.15	-1.5
	0.568	-3.41	-0.14	-0.11	-0.26	-0.34	-0.43	-0.46	-0.72	-0.81	-1.1	-1.54
	0.568	-3.41	-0.17	-0.14	-0.19	-0.3	-0.39	-0.47	-0.72	-0.87	-1.15	-1.54
	0.568	-3.41	-0.12	-0.13	-0.23	-0.31	-0.47	-0.52	-0.7	-0.83	-1.13	-1.44
	0.569	-3.41	-0.13	-0.12	-0.23	-0.3	-0.5	-0.55	-0.7	-0.8	-1.1	-1.49
	0.569	-3.41	-0.09	-0.12	-0.22	-0.35	-0.47	-0.53	-0.75	-0.74	-1.18	-1.53
	0.569	-3.42	-0.13	-0.12	-0.32	-0.34	-0.5	-0.53	-0.75	-0.75	-1.13	-1.53
	0.57	-3.42	-0.1	-0.21	-0.27	-0.36	-0.46	-0.52	-0.7	-0.82	-1.08	-1.55
	0.57	-3.42	-0.13	-0.18	-0.27	-0.32	-0.5	-0.48	-0.71	-0.81	-1.1	-1.54
	0.57	-3.42	-0.06	-0.17	-0.26	-0.3	-0.49	-0.58	-0.65	-0.79	-1.13	-1.62
	0.571	-3.42	-0.04	-0.15	-0.26	-0.34	-0.44	-0.57	-0.69	-0.8	-1.13	-1.59
	0.571	-3.43	-0.15	-0.1	-0.28	-0.39	-0.45	-0.49	-0.67	-0.81	-1.16	-1.63
	0.571	-3.43	-0.11	-0.16	-0.21	-0.36	-0.46	-0.46	-0.69	-0.83	-1.11	-1.59
	0.572	-3.43	-0.15	-0.13	-0.27	-0.34	-0.45	-0.49	-0.65	-0.85	-1.12	-1.51
	0.572	-3.43	-0.1	-0.09	-0.23	-0.32	-0.45	-0.51	-0.64	-0.87	-1.16	-1.53
	0.572	-3.43	-0.17	-0.12	-0.21	-0.29	-0.45	-0.51	-0.7	-0.83	-1.2	-1.57
	0.573	-3.44	-0.17	-0.08	-0.24	-0.36	-0.44	-0.49	-0.69	-0.85	-1.18	-1.54
	0.573	-3.44	-0.15	-0.1	-0.2	-0.34	-0.43	-0.48	-0.77	-0.83	-1.18	-1.5
	0.573	-3.44	-0.16	-0.13	-0.26	-0.31	-0.48	-0.54	-0.78	-0.79	-1.06	-1.48
	0.574	-3.44	-0.12	-0.18	-0.27	-0.3	-0.52	-0.57	-0.76	-0.79	-1.16	-1.53
	0.574	-3.44	-0.15	-0.13	-0.26	-0.32	-0.51	-0.56	-0.72	-0.75	-1.13	-1.56
	0.574	-3.45	-0.13	-0.12	-0.24	-0.36	-0.46	-0.55	-0.69	-0.77	-1.03	-1.55
	0.575	-3.45	-0.14	-0.14	-0.2	-0.42	-0.47	-0.54	-0.71	-0.83	-1.11	-1.55
	0.575	-3.45	-0.1	-0.17	-0.32	-0.33	-0.5	-0.51	-0.74	-0.84	-1.1	-1.55
	0.575	-3.45	-0.04	-0.21	-0.31	-0.35	-0.46	-0.53	-0.64	-0.84	-1.17	-1.53
	0.576	-3.45	-0.11	-0.17	-0.32	-0.29	-0.52	-0.55	-0.73	-0.8	-1.17	-1.6
	0.576	-3.46	-0.13	-0.08	-0.29	-0.33	-0.45	-0.47	-0.7	-0.8	-1.1	-1.57
	0.576	-3.46	-0.07	-0.12	-0.19	-0.32	-0.46	-0.45	-0.67	-0.88	-1.12	-1.57
	0.577	-3.46	-0.17	-0.13	-0.23	-0.27	-0.5	-0.48	-0.72	-0.86	-1.12	-1.5
	0.577	-3.46	-0.17	-0.13	-0.21	-0.3	-0.44	-0.56	-0.69	-0.83	-1.19	-1.54
	0.577	-3.46	-0.16	-0.16	-0.27	-0.27	-0.49	-0.48	-0.7	-0.81	-1.2	-1.57
	0.578	-3.47	-0.13	-0.1	-0.23	-0.29	-0.47	-0.52	-0.75	-0.82	-1.12	-1.56
	0.578	-3.47	-0.13	-0.13	-0.22	-0.37	-0.52	-0.52	-0.73	-0.82	-1.13	-1.54
	0.578	-3.47	-0.06	-0.11	-0.24	-0.36	-0.47	-0.51	-0.68	-0.86	-1.16	-1.55
	0.579	-3.47	-0.09	-0.16	-0.31	-0.31	-0.51	-0.53	-0.72	-0.79	-1.2	-1.57
	0.579	-3.47	-0.11	-0.17	-0.3	-0.33	-0.49	-0.56	-0.74	-0.77	-1.13	-1.59
	0.579	-3.48	-0.07	-0.19	-0.3	-0.37	-0.48	-0.53	-0.63	-0.81	-1.12	-1.62
	0.58	-3.48	-0.11	-0.12	-0.27	-0.34	-0.49	-0.52	-0.69	-0.82	-1.13	-1.62
	0.58	-3.48	-0.07	-0.17	-0.23	-0.38	-0.45	-0.54	-0.66	-0.84	-1.12	-1.59
	0.58	-3.48	-0.1	-0.16	-0.26	-0.33	-0.46	-0.52	-0.71	-0.9	-1.2	-1.62
	0.581	-3.48	-0.14	-0.16	-0.26	-0.32	-0.51	-0.5	-0.74	-0.81	-1.21	-1.59
	0.581	-3.49	-0.1	-0.15	-0.26	-0.33	-0.48	-0.51	-0.68	-0.85	-1.2	-1.61
	0.581	-3.49	-0.13	-0.08	-0.35	-0.31	-0.49	-0.5	-0.7	-0.84	-1.19	-1.6
	0.582	-3.49	-0.19	-0.09	-0.23	-0.35	-0.45	-0.55	-0.65	-0.85	-1.15	-1.52
	0.582	-3.49	-0.12	-0.12	-0.27	-0.32	-0.46	-0.49	-0.77	-0.84	-1.21	-1.52
	0.582	-3.49	-0.15	-0.07	-0.27	-0.3	-0.52	-0.55	-0.7	-0.79	-1.18	-1.56
	0.583	-3.5	-0.11	-0.14	-0.3	-0.35	-0.45	-0.57	-0.74	-0.83	-1.2	-1.51
	0.583	-3.5	-0.15	-0.14	-0.27	-0.33	-0.48	-0.52	-0.74	-0.76	-1.19	-1.58
	0.583	-3.5	-0.09	-0.2	-0.28	-0.32	-0.5	-0.6	-0.66	-0.87	-1.16	-1.54
	0.584	-3.5	-0.11	-0.16	-0.24	-0.34	-0.43	-0.57	-0.69	-0.83	-1.15	-1.56
	0.584	-3.5	-0.11	-0.19	-0.29	-0.4	-0.56	-0.54	-0.7	-0.79	-1.14	-1.59
	0.584	-3.51	-0.14	-0.14	-0.3	-0.36	-0.46	-0.47	-0.72	-0.81	-1.18	-1.59
	0.585	-3.51	-0.13	-0.16	-0.25	-0.31	-0.53	-0.46	-0.71	-0.84	-1.09	-1.59
	0.585	-3.51	-0.12	-0.14	-0.26	-0.34	-0.45	-0.51	-0.67	-0.83	-1.16	-1.52
	0.585	-3.51	-0.07	-0.2	-0.3	-0.28	-0.47	-0.53	-0.69	-0.81	-1.22	-1.56
	0.586	-3.51	-0.15	-0.14	-0.23	-0.35	-0.43	-0.54	-0.65	-0.81	-1.19	-1.57
	0.586	-3.52	-0.12	-0.14	-0.26	-0.35	-0.44	-0.52	-0.68	-0.83	-1.21	-1.48
	0.586	-3.52	-0.18	-0.12	-0.3	-0.3	-0.51	-0.54	-0.74	-0.8	-1.22	-1.59
	0.587	-3.52	-0.11	-0.11	-0.26	-0.32	-0.5	-0.6	-0.71	-0.86	-1.18	-1.53
	0.587	-3.52	-0.14	-0.13	-0.27	-0.24	-0.49	-0.55	-0.73	-0.79	-1.18	-1.53
	0.587	-3.52	-0.15	-0.1	-0.3	-0.27	-0.53	-0.57	-0.72	-0.8	-1.19	-1.59
	0.588	-3.53	-0.07	-0.16	-0.23	-0.34	-0.45	-0.49	-0.76	-0.81	-1.14	-1.58
	0.588	-3.53	-0.14	-0.13	-0.26	-0.36	-0.52	-0.56	-0.75	-0.85	-1.13	-1.56
	0.588	-3.53	-0.05	-0.19	-0.29	-0.32	-0.51	-0.51	-0.78	-0.89	-1.13	-1.54
	0.589	-3.53	-0.09	-0.26	-0.25	-0.32	-0.47	-0.49	-0.71	-0.85	-1.17	-1.57
	0.589	-3.53	-0.1	-0.16	-0.29	-0.39	-0.51	-0.52	-0.56	-0.85	-1.13	-1.63
	0.589	-3.54	-0.08	-0.16	-0.25	-0.38	-0.4	-0.5	-0.7	-0.79	-1.21	-1.61
	0.59	-3.54	-0.18	-0.08	-0.29	-0.39	-0.48	-0.55	-0.69	-0.88	-1.18	-1.65
	0.59	-3.54	-0.14	-0.14	-0.26	-0.35	-0.45	-0.53	-0.69	-0.89	-1.23	-1.55
	0.59	-3.54	-0.1	-0.2	-0.2	-0.3	-0.56	-0.58	-0.75	-0.89	-1.22	-1.56
	0.591	-3.54	-0.12	-0.1	-0.28	-0.35	-0.42	-0.58	-0.69	-0.84	-1.23	-1.59
	0.591	-3.55	-0.18	-0.09	-0.25	-0.32	-0.43	-0.51	-0.76	-0.81	-1.18	-1.53
	0.591	-3.55	-0.2	-0.12	-0.29	-0.31	-0.47	-0.58	-0.72	-0.87	-1.19	-1.58
	0.592	-3.55	-0.09	-0.18	-0.23	-0.3	-0.48	-0.57	-0.74	-0.85	-1.22	-1.51
	0.592	-3.55	-0.11	-0.13	-0.3	-0.28	-0.57	-0.5	-0.76	-0.86	-1.22	-1.54
	0.592	-3.55	-0.08	-0.16	-0.29	-0.24	-0.47	-0.59	-0.68	-0.82	-1.2	-1.55
	0.593	-3.56	-0.09	-0.12	-0.25	-0.37	-0.5	-0.51	-0.69	-0.81	-1.09	-1.6
	0.593	-3.56	-0.16	-0.16	-0.34	-0.38	-0.46	-0.51	-0.71	-0.83	-1.08	-1.63
	0.593	-3.56	-0.11	-0.21	-0.27	-0.39	-0.45	-0.56	-0.66	-0.88	-1.18	-1.61
	0.594	-3.56	-0.08	-0.13	-0.25	-0.36	-0.55	-0.52	-0.69	-0.9	-1.22	-1.6
	0.594	-3.56	-0.1	-0.2	-0.3	-0.34	-0.42	-0.56	-0.69	-0.89	-1.23	-1.67
	0.594	-3.57	-0.12	-0.13	-0.31	-0.36	-0.43	-0.53	-0.73	-0.84	-1.18	-1.57
	0.595	-3.57	-0.16	-0.12	-0.26	-0.32	-0.38	-0.55	-0.71	-0.87	-1.16	-1.6
	0.595	-3.57	-0.18	-0.17	-0.22	-0.34	-0.42	-0.54	-0.66	-0.84	-1.24	-1.57
	0.595	-3.57	-0.17	-0.1	-0.26	-0.32	-0.5	-0.51	-0.74	-0.84	-1.21	-1.53
	0.596	-3.57	-0.11	-0.05	-0.19	-0.32	-0.47	-0.53	-0.79	-0.78	-1.26	-1.54
	0.596	-3.58	-0.12	-0.12	-0.32	-0.25	-0.48	-0.51	-0.77	-0.78	-1.16	-1.57
	0.596	-3.58	-0.15	-0.12	-0.27	-0.35	-0.5	-0.55	-0.72	-0.83	-1.13	-1.59
	0.597	-3.58	-0.12	-0.12	-0.26	-0.34	-0.49	-0.55	-0.74	-0.87	-1.2	-1.55
	0.597	-3.58	-0.13	-0.18	-0.31	-0.33	-0.5	-0.57	-0.75	-0.82	-1.21	-1.56
	0.597	-3.58	-0.1	-0.14	-0.34	-0.33	-0.47	-0.52	-0.74	-0.8	-1.23	-1.55
	0.598	-3.59	-0.16	-0.13	-0.29	-0.3	-0.54	-0.5	-0.74	-0.86	-1.16	-1.61
	0.598	-3.59	-0.12	-0.11	-0.31	-0.37	-0.49	-0.58	-0.74	-0.88	-1.11	-1.62
	0.598	-3.59	-0.07	-0.15	-0.25	-0.35	-0.51	-0.54	-0.69	-0.91	-1.18	-1.61
	0.599	-3.59	-0.15	-0.15	-0.25	-0.33	-0.5	-0.56	-0.7	-0.87	-1.24	-1.59
	0.599	-3.59	-0.15	-0.18	-0.25	-0.35	-0.4	-0.56	-0.74	-0.86	-1.24	-1.6
	0.599	-3.6	-0.18	-0.09	-0.22	-0.35	-0.45	-0.53	-0.75	-0.82	-1.21	-1.58
	0.6	-3.6	-0.18	-0.12	-0.28	-0.35	-0.42	-0.58	-0.74	-0.86	-1.18	-1.57
	0.6	-3.6	-0.16	-0.17	-0.14	-0.33	-0.47	-0.57	-0.72	-0.8	-1.19	-1.63
	0.6	-3.6	-0.16	-0.16	-0.25	-0.34	-0.49	-0.6	-0.78	-0.82	-1.19	-1.57
	0.601	-3.6	-0.16	-0.15	-0.26	-0.32	-0.49	-0.57	-0.79	-0.8	-1.23	-1.61
	0.601	-3.61	-0.15	-0.11	-0.32	-0.37	-0.49	-0.5	-0.74	-0.8	-1.18	-1.58
	0.601	-3.61	-0.15	-0.13	-0.29	-0.34	-0.44	-0.54	-0.66	-0.89	-1.2	-1.59
	0.602	-3.61	-0.09	-0.16	-0.23	-0.33	-0.52	-0.53	-0.72	-0.81	-1.14	-1.63
	0.602	-3.61	-0.01	-0.13	-0.24	-0.35	-0.52	-0.59	-0.72	-0.84	-1.17	-1.62
	0.602	-3.61	-0.04	-0.16	-0.24	-0.33	-0.46	-0.53	-0.73	-0.88	-1.24	-1.61
	0.603	-3.62	-0.12	-0.16	-0.33	-0.42	-0.49	-0.54	-0.76	-0.85	-1.16	-1.62
	0.603	-3.62	-0.09	-0.16	-0.29	-0.41	-0.47	-0.52	-0.76	-0.95	-1.21	-1.68
	0.603	-3.62	-0.13	-0.19	-0.26	-0.33	-0.48	-0.49	-0.71	-0.94	-1.16	-1.59
	0.604	-3.62	-0.13	-0.18	-0.21	-0.33	-0.48	-0.51	-0.65	-0.88	-1.2	-1.64
	0.604	-3.62	-0.11	-0.14	-0.21	-0.36	-0.51	-0.58	-0.75	-0.84	-1.25	-1.59
	0.604	-3.63	-0.17	-0.11	-0.28	-0.32	-0.42	-0.51	-0.82	-0.78	-1.24	-1.57
	0.605	-3.63	-0.13	-0.13	-0.3	-0.34	-0.44	-0.5	-0.73	-0.85	-1.23	-1.56
	0.605	-3.63	-0.11	-0.11	-0.27	-0.32	-0.52	-0.53	-0.74	-0.86	-1.18	-1.58
	0.605	-3.63	-0.14	-0.15	-0.29	-0.31	-0.53	-0.6	-0.7	-0.86	-1.21	-1.61
	0.606	-3.63	-0.13	-0.17	-0.25	-0.33	-0.46	-0.58	-0.77	-0.83	-1.2	-1.6
	0.606	-3.64	-0.07	-0.12	-0.33	-0.37	-0.48	-0.57	-0.76	-0.81	-1.17	-1.62
	0.606	-3.64	-0.11	-0.17	-0.31	-0.35	-0.52	-0.49	-0.78	-0.86	-1.2	-1.6
	0.607	-3.64	-0.1	-0.15	-0.35	-0.33	-0.53	-0.51	-0.75	-0.87	-1.14	-1.6
	0.607	-3.64	-0.1	-0.18	-0.27	-0.32	-0.52	-0.54	-0.66	-0.91	-1.19	-1.66
	0.607	-3.64	-0.13	-0.19	-0.25	-0.33	-0.48	-0.5	-0.69	-0.87	-1.25	-1.65
	0.608	-3.65	-0.12	-0.18	-0.28	-0.4	-0.45	-0.58	-0.72	-0.81	-1.18	-1.64
	0.608	-3.65	-0.13	-0.18	-0.26	-0.42	-0.43	-0.54	-0.78	-0.88	-1.26	-1.64
	0.608	-3.65	-0.16	-0.13	-0.29	-0.36	-0.5	-0.52	-0.74	-0.85	-1.2	-1.59
	0.609	-3.65	-0.11	-0.14	-0.27	-0.33	-0.47	-0.59	-0.72	-0.84	-1.23	-1.65
	0.609	-3.65	-0.13	-0.14	-0.33	-0.25	-0.5	-0.58	-0.72	-0.83	-1.27	-1.63
	0.609	-3.66	-0.17	-0.13	-0.29	-0.32	-0.4	-0.59	-0.74	-0.79	-1.2	-1.57
	0.61	-3.66	-0.1	-0.11	-0.21	-0.32	-0.42	-0.59	-0.74	-0.86	-1.18	-1.59
	0.61	-3.66	-0.18	-0.11	-0.31	-0.29	-0.51	-0.56	-0.8	-0.87	-1.18	-1.61
	0.61	-3.66	-0.1	-0.14	-0.27	-0.34	-0.51	-0.56	-0.76	-0.87	-1.21	-1.61
	0.611	-3.66	-0.11	-0.19	-0.27	-0.36	-0.5	-0.56	-0.76	-0.81	-1.22	-1.63
	0.611	-3.67	-0.17	-0.13	-0.29	-0.34	-0.44	-0.5	-0.69	-0.87	-1.23	-1.66
	0.611	-3.67	-0.07	-0.18	-0.38	-0.38	-0.47	-0.56	-0.69	-0.91	-1.22	-1.64
	0.612	-3.67	-0.09	-0.17	-0.35	-0.29	-0.53	-0.55	-0.72	-0.88	-1.24	-1.58
	0.612	-3.67	-0.1	-0.15	-0.35	-0.33	-0.48	-0.53	-0.68	-0.87	-1.29	-1.6
	0.612	-3.67	-0.1	-0.17	-0.25	-0.36	-0.52	-0.49	-0.72	-0.81	-1.25	-1.67
	0.613	-3.68	-0.13	-0.14	-0.33	-0.37	-0.45	-0.54	-0.72	-0.91	-1.25	-1.7
	0.613	-3.68	-0.13	-0.18	-0.23	-0.44	-0.36	-0.57	-0.71	-0.91	-1.24	-1.64
	0.613	-3.68	-0.13	-0.14	-0.25	-0.32	-0.48	-0.61	-0.75	-0.85	-1.18	-1.63
	0.614	-3.68	-0.16	-0.16	-0.23	-0.38	-0.5	-0.59	-0.71	-0.84	-1.25	-1.55
	0.614	-3.68	-0.17	-0.16	-0.24	-0.31	-0.54	-0.52	-0.78	-0.77	-1.23	-1.6
	0.614	-3.69	-0.12	-0.08	-0.27	-0.38	-0.48	-0.55	-0.74	-0.86	-1.21	-1.59
	0.615	-3.69	-0.15	-0.14	-0.31	-0.28	-0.51	-0.57	-0.76	-0.85	-1.15	-1.61
	0.615	-3.69	-0.14	-0.13	-0.3	-0.32	-0.49	-0.65	-0.73	-0.89	-1.16	-1.61
	0.615	-3.69	-0.06	-0.17	-0.24	-0.35	-0.52	-0.6	-0.71	-0.86	-1.21	-1.61
	0.616	-3.69	-0.13	-0.14	-0.31	-0.33	-0.56	-0.6	-0.79	-0.82	-1.21	-1.61
	0.616	-3.7	-0.17	-0.14	-0.33	-0.4	-0.5	-0.48	-0.77	-0.88	-1.2	-1.66
	0.616	-3.7	-0.12	-0.16	-0.31	-0.38	-0.48	-0.49	-0.77	-0.87	-1.19	-1.62
	0.617	-3.7	-0.14	-0.14	-0.27	-0.3	-0.53	-0.59	-0.71	-0.91	-1.23	-1.63
	0.617	-3.7	-0.1	-0.19	-0.28	-0.35	-0.5	-0.61	-0.71	-0.89	-1.26	-1.62
	0.617	-3.7	-0.16	-0.16	-0.29	-0.32	-0.48	-0.54	-0.73	-0.91	-1.24	-1.63
	0.618	-3.71	-0.17	-0.14	-0.28	-0.33	-0.48	-0.51	-0.74	-0.88	-1.24	-1.65
	0.618	-3.71	-0.14	-0.15	-0.25	-0.4	-0.43	-0.54	-0.74	-0.8	-1.21	-1.61
	0.618	-3.71	-0.16	-0.12	-0.25	-0.32	-0.48	-0.6	-0.74	-0.87	-1.28	-1.61
	0.619	-3.71	-0.17	-0.17	-0.26	-0.34	-0.44	-0.62	-0.71	-0.85	-1.24	-1.6
	0.619	-3.71	-0.11	-0.12	-0.32	-0.27	-0.5	-0.6	-0.76	-0.8	-1.18	-1.65
	0.619	-3.72	-0.13	-0.08	-0.27	-0.39	-0.51	-0.63	-0.8	-0.81	-1.15	-1.61
	0.62	-3.72	-0.15	-0.12	-0.27	-0.34	-0.52	-0.54	-0.73	-0.87	-1.2	-1.62
	0.62	-3.72	-0.13	-0.14	-0.31	-0.35	-0.53	-0.59	-0.74	-0.92	-1.15	-1.6
	0.62	-3.72	-0.08	-0.2	-0.31	-0.33	-0.5	-0.54	-0.77	-0.89	-1.17	-1.7
	0.621	-3.72	-0.11	-0.13	-0.31	-0.31	-0.51	-0.59	-0.74	-0.9	-1.2	-1.66
	0.621	-3.73	-0.11	-0.19	-0.26	-0.35	-0.46	-0.49	-0.74	-0.89	-1.26	-1.65
	0.621	-3.73	-0.15	-0.17	-0.28	-0.38	-0.5	-0.47	-0.75	-0.87	-1.26	-1.66
	0.622	-3.73	-0.16	-0.15	-0.28	-0.33	-0.47	-0.57	-0.76	-0.93	-1.27	-1.6
	0.622	-3.73	-0.12	-0.17	-0.28	-0.32	-0.47	-0.55	-0.79	-0.9	-1.26	-1.64
	0.622	-3.73	-0.13	-0.14	-0.3	-0.35	-0.5	-0.57	-0.78	-0.92	-1.23	-1.64
	0.623	-3.74	-0.16	-0.09	-0.27	-0.4	-0.45	-0.59	-0.74	-0.86	-1.23	-1.66
	0.623	-3.74	-0.19	-0.14	-0.25	-0.34	-0.51	-0.54	-0.78	-0.84	-1.28	-1.62
	0.623	-3.74	-0.11	-0.11	-0.27	-0.32	-0.49	-0.59	-0.74	-0.89	-1.21	-1.58
	0.624	-3.74	-0.11	-0.15	-0.28	-0.32	-0.5	-0.62	-0.78	-0.91	-1.22	-1.62
	0.624	-3.74	-0.21	-0.16	-0.29	-0.29	-0.56	-0.56	-0.75	-0.86	-1.16	-1.62
	0.624	-3.75	-0.08	-0.14	-0.25	-0.37	-0.45	-0.59	-0.77	-0.85	-1.17	-1.61
	0.625	-3.75	-0.18	-0.09	-0.25	-0.35	-0.53	-0.54	-0.81	-0.91	-1.22	-1.61
	0.625	-3.75	-0.1	-0.13	-0.28	-0.34	-0.5	-0.62	-0.72	-0.93	-1.21	-1.61
	0.625	-3.75	-0.07	-0.18	-0.28	-0.34	-0.5	-0.56	-0.75	-0.92	-1.26	-1.64
	0.626	-3.75	-0.07	-0.11	-0.38	-0.36	-0.56	-0.55	-0.72	-0.9	-1.23	-1.68
	0.626	-3.76	-0.09	-0.16	-0.27	-0.38	-0.5	-0.48	-0.76	-0.88	-1.26	-1.74
	0.626	-3.76	-0.22	-0.16	-0.25	-0.43	-0.46	-0.51	-0.77	-0.91	-1.19	-1.63
	0.627	-3.76	-0.13	-0.2	-0.29	-0.37	-0.44	-0.5	-0.68	-0.89	-1.22	-1.54
	0.627	-3.76	-0.16	-0.16	-0.33	-0.33	-0.51	-0.53	-0.7	-0.87	-1.27	-1.62
	0.627	-3.76	-0.18	-0.1	-0.33	-0.37	-0.44	-0.61	-0.78	-0.83	-1.23	-1.67
	0.628	-3.77	-0.17	-0.12	-0.25	-0.39	-0.42	-0.57	-0.78	-0.82	-1.24	-1.7
	0.628	-3.77	-0.17	-0.15	-0.25	-0.38	-0.47	-0.56	-0.82	-0.9	-1.21	-1.6
	0.628	-3.77	-0.11	-0.18	-0.31	-0.37	-0.45	-0.64	-0.78	-0.9	-1.23	-1.63
	0.629	-3.77	-0.12	-0.16	-0.31	-0.29	-0.55	-0.53	-0.74	-0.91	-1.23	-1.62
	0.629	-3.77	-0.05	-0.15	-0.32	-0.37	-0.53	-0.59	-0.74	-0.83	-1.2	-1.62
	0.629	-3.78	-0.08	-0.15	-0.31	-0.33	-0.51	-0.53	-0.82	-0.87	-1.26	-1.69
	0.63	-3.78	-0.13	-0.14	-0.29	-0.37	-0.5	-0.58	-0.78	-0.96	-1.2	-1.69
	0.63	-3.78	-0.08	-0.24	-0.25	-0.41	-0.49	-0.53	-0.69	-0.93	-1.19	-1.69
	0.63	-3.78	-0.09	-0.17	-0.25	-0.38	-0.51	-0.55	-0.72	-0.89	-1.23	-1.65
	0.631	-3.78	-0.12	-0.19	-0.33	-0.34	-0.47	-0.57	-0.73	-0.86	-1.25	-1.69
	0.631	-3.79	-0.14	-0.18	-0.21	-0.36	-0.45	-0.53	-0.78	-0.91	-1.27	-1.7
	0.631	-3.79	-0.14	-0.13	-0.28	-0.42	-0.44	-0.59	-0.81	-0.91	-1.24	-1.69
	0.632	-3.79	-0.14	-0.14	-0.24	-0.35	-0.45	-0.64	-0.72	-0.85	-1.22	-1.68
	0.632	-3.79	-0.16	-0.15	-0.27	-0.31	-0.49	-0.6	-0.73	-0.84	-1.23	-1.6
	0.632	-3.79	-0.13	-0.13	-0.34	-0.3	-0.52	-0.57	-0.76	-0.84	-1.24	-1.66
	0.633	-3.8	-0.13	-0.1	-0.24	-0.34	-0.51	-0.51	-0.87	-0.87	-1.23	-1.64
	0.633	-3.8	-0.15	-0.14	-0.31	-0.37	-0.48	-0.62	-0.8	-0.93	-1.21	-1.64
	0.633	-3.8	-0.09	-0.15	-0.23	-0.29	-0.54	-0.6	-0.78	-0.94	-1.19	-1.64
	0.634	-3.8	-0.12	-0.11	-0.33	-0.32	-0.55	-0.63	-0.81	-0.9	-1.26	-1.64
	0.634	-3.8	-0.08	-0.22	-0.31	-0.33	-0.52	-0.6	-0.81	-0.88	-1.27	-1.64
	0.634	-3.81	-0.1	-0.17	-0.31	-0.41	-0.53	-0.51	-0.78	-0.89	-1.22	-1.73
	0.635	-3.81	-0.14	-0.17	-0.29	-0.43	-0.52	-0.5	-0.77	-0.94	-1.23	-1.68
	0.635	-3.81	-0.09	-0.18	-0.23	-0.33	-0.49	-0.54	-0.7	-0.93	-1.24	-1.7
	0.635	-3.81	-0.12	-0.15	-0.31	-0.36	-0.55	-0.59	-0.68	-0.88	-1.18	-1.68
	0.636	-3.81	-0.11	-0.2	-0.25	-0.38	-0.46	-0.59	-0.73	-0.82	-1.26	-1.65
	0.636	-3.82	-0.19	-0.13	-0.27	-0.37	-0.49	-0.55	-0.76	-0.89	-1.25	-1.66
	0.636	-3.82	-0.14	-0.08	-0.25	-0.39	-0.52	-0.55	-0.8	-0.87	-1.24	-1.64
	0.637	-3.82	-0.11	-0.16	-0.22	-0.38	-0.52	-0.54	-0.78	-0.92	-1.28	-1.64
	0.637	-3.82	-0.15	-0.19	-0.31	-0.35	-0.5	-0.58	-0.8	-0.86	-1.22	-1.65
	0.637	-3.82	-0.16	-0.15	-0.27	-0.36	-0.49	-0.59	-0.8	-0.82	-1.22	-1.63
	0.638	-3.83	-0.16	-0.1	-0.3	-0.39	-0.5	-0.56	-0.83	-0.86	-1.17	-1.63
	0.638	-3.83	-0.12	-0.16	-0.29	-0.34	-0.54	-0.54	-0.8	-0.89	-1.22	-1.67
	0.638	-3.83	-0.06	-0.23	-0.32	-0.26	-0.5	-0.58	-0.77	-0.93	-1.21	-1.66
	0.639	-3.83	-0.02	-0.2	-0.32	-0.29	-0.59	-0.53	-0.77	-0.86	-1.2	-1.66
	0.639	-3.83	-0.11	-0.23	-0.32	-0.33	-0.5	-0.6	-0.77	-0.88	-1.25	-1.69
	0.639	-3.84	-0.12	-0.16	-0.28	-0.37	-0.51	-0.51	-0.78	-0.89	-1.23	-1.74
	0.64	-3.84	-0.11	-0.13	-0.22	-0.43	-0.49	-0.54	-0.77	-0.91	-1.26	-1.75
	0.64	-3.84	-0.17	-0.19	-0.24	-0.35	-0.55	-0.52	-0.75	-0.94	-1.24	-1.69
	0.64	-3.84	-0.15	-0.19	-0.28	-0.34	-0.5	-0.61	-0.75	-0.92	-1.31	-1.64
	0.641	-3.84	-0.18	-0.21	-0.29	-0.37	-0.45	-0.6	-0.77	-0.85	-1.27	-1.69
	0.641	-3.85	-0.21	-0.18	-0.3	-0.33	-0.45	-0.59	-0.8	-0.87	-1.22	-1.62
	0.641	-3.85	-0.19	-0.14	-0.25	-0.38	-0.51	-0.62	-0.8	-0.91	-1.26	-1.64
	0.642	-3.85	-0.11	-0.15	-0.29	-0.38	-0.56	-0.61	-0.79	-0.91	-1.26	-1.66
	0.642	-3.85	-0.09	-0.12	-0.31	-0.33	-0.53	-0.65	-0.79	-0.9	-1.18	-1.59
	0.642	-3.85	-0.16	-0.15	-0.3	-0.38	-0.56	-0.61	-0.76	-0.9	-1.27	-1.66
	0.643	-3.86	-0.15	-0.11	-0.34	-0.33	-0.53	-0.62	-0.78	-0.87	-1.15	-1.71
	0.643	-3.86	-0.09	-0.17	-0.32	-0.37	-0.53	-0.62	-0.8	-0.94	-1.23	-1.71
	0.643	-3.86	-0.08	-0.16	-0.27	-0.38	-0.61	-0.59	-0.76	-0.91	-1.25	-1.64
	0.644	-3.86	-0.08	-0.23	-0.27	-0.37	-0.6	-0.61	-0.78	-0.95	-1.29	-1.68
	0.644	-3.86	-0.16	-0.17	-0.33	-0.37	-0.53	-0.51	-0.78	-0.91	-1.3	-1.72
	0.644	-3.87	-0.12	-0.12	-0.31	-0.38	-0.5	-0.57	-0.74	-0.91	-1.27	-1.65
	0.645	-3.87	-0.18	-0.17	-0.29	-0.4	-0.45	-0.54	-0.74	-0.93	-1.27	-1.71
	0.645	-3.87	-0.15	-0.22	-0.31	-0.38	-0.52	-0.59	-0.73	-0.9	-1.26	-1.68
	0.645	-3.87	-0.12	-0.18	-0.27	-0.35	-0.51	-0.63	-0.74	-0.88	-1.32	-1.66
	0.646	-3.87	-0.16	-0.13	-0.29	-0.32	-0.54	-0.53	-0.75	-0.87	-1.23	-1.68
	0.646	-3.88	-0.17	-0.15	-0.34	-0.34	-0.51	-0.62	-0.76	-0.87	-1.25	-1.72
	0.646	-3.88	-0.13	-0.17	-0.26	-0.39	-0.49	-0.64	-0.77	-0.91	-1.22	-1.66
	0.647	-3.88	-0.13	-0.13	-0.32	-0.38	-0.53	-0.64	-0.81	-0.89	-1.24	-1.69
	0.647	-3.88	-0.1	-0.17	-0.28	-0.34	-0.58	-0.59	-0.77	-0.88	-1.26	-1.65
	0.647	-3.88	-0.04	-0.17	-0.36	-0.33	-0.55	-0.6	-0.79	-0.93	-1.25	-1.63
	0.648	-3.89	-0.11	-0.17	-0.34	-0.36	-0.55	-0.53	-0.73	-0.92	-1.2	-1.68
	0.648	-3.89	-0.1	-0.16	-0.27	-0.4	-0.5	-0.6	-0.76	-0.92	-1.22	-1.63
	0.648	-3.89	-0.13	-0.25	-0.31	-0.35	-0.5	-0.55	-0.75	-0.91	-1.27	-1.71
	0.649	-3.89	-0.11	-0.23	-0.3	-0.35	-0.56	-0.62	-0.76	-0.94	-1.28	-1.64
	0.649	-3.89	-0.12	-0.2	-0.31	-0.42	-0.59	-0.53	-0.74	-0.87	-1.31	-1.71
	0.649	-3.9	-0.19	-0.11	-0.23	-0.39	-0.49	-0.57	-0.75	-0.89	-1.28	-1.71
	0.65	-3.9	-0.18	-0.21	-0.28	-0.41	-0.47	-0.6	-0.78	-0.94	-1.26	-1.66
	0.65	-3.9	-0.21	-0.17	-0.24	-0.36	-0.45	-0.61	-0.78	-0.93	-1.28	-1.68
	0.65	-3.9	-0.19	-0.18	-0.27	-0.37	-0.48	-0.66	-0.76	-0.86	-1.28	-1.67
	0.651	-3.9	-0.2	-0.17	-0.31	-0.3	-0.51	-0.6	-0.77	-0.86	-1.28	-1.62
	0.651	-3.91	-0.12	-0.1	-0.3	-0.37	-0.46	-0.57	-0.81	-0.88	-1.22	-1.69
	0.651	-3.91	-0.1	-0.16	-0.31	-0.36	-0.5	-0.56	-0.87	-0.95	-1.22	-1.68
	0.652	-3.91	-0.08	-0.16	-0.36	-0.34	-0.54	-0.57	-0.79	-0.85	-1.24	-1.64
	0.652	-3.91	-0.08	-0.12	-0.35	-0.37	-0.49	-0.61	-0.78	-0.94	-1.3	-1.68
	0.652	-3.91	-0.11	-0.19	-0.34	-0.37	-0.58	-0.56	-0.77	-0.87	-1.22	-1.65
	0.653	-3.92	-0.12	-0.16	-0.35	-0.39	-0.55	-0.52	-0.74	-0.9	-1.3	-1.67
	0.653	-3.92	-0.11	-0.22	-0.25	-0.39	-0.53	-0.5	-0.8	-0.95	-1.27	-1.71
	0.653	-3.92	-0.16	-0.15	-0.31	-0.34	-0.51	-0.63	-0.82	-0.91	-1.26	-1.66
	0.654	-3.92	-0.12	-0.17	-0.27	-0.42	-0.44	-0.66	-0.73	-0.91	-1.31	-1.68
	0.654	-3.92	-0.15	-0.19	-0.28	-0.37	-0.52	-0.56	-0.78	-0.84	-1.28	-1.74
	0.654	-3.93	-0.21	-0.13	-0.28	-0.37	-0.49	-0.59	-0.78	-0.87	-1.28	-1.73
	0.655	-3.93	-0.16	-0.18	-0.27	-0.4	-0.5	-0.51	-0.87	-0.91	-1.24	-1.71
	0.655	-3.93	-0.15	-0.15	-0.29	-0.33	-0.55	-0.64	-0.78	-0.9	-1.25	-1.7
	0.655	-3.93	-0.13	-0.19	-0.28	-0.31	-0.48	-0.66	-0.78	-0.95	-1.31	-1.67
	0.656	-3.93	-0.2	-0.17	-0.34	-0.33	-0.58	-0.58	-0.75	-0.85	-1.27	-1.7
	0.656	-3.94	-0.12	-0.14	-0.31	-0.33	-0.55	-0.59	-0.77	-0.89	-1.27	-1.67
	0.656	-3.94	-0.15	-0.15	-0.32	-0.36	-0.56	-0.53	-0.83	-0.87	-1.23	-1.69
	0.657	-3.94	-0.07	-0.1	-0.34	-0.34	-0.54	-0.57	-0.82	-0.97	-1.25	-1.7
	0.657	-3.94	-0.04	-0.29	-0.3	-0.35	-0.56	-0.66	-0.81	-0.92	-1.31	-1.71
	0.657	-3.94	-0.16	-0.16	-0.33	-0.4	-0.53	-0.58	-0.77	-0.91	-1.29	-1.72
	0.658	-3.95	-0.15	-0.13	-0.29	-0.39	-0.49	-0.56	-0.71	-0.9	-1.29	-1.74
	0.658	-3.95	-0.14	-0.19	-0.28	-0.39	-0.51	-0.57	-0.8	-0.92	-1.29	-1.75
	0.658	-3.95	-0.16	-0.16	-0.32	-0.41	-0.51	-0.6	-0.78	-0.96	-1.32	-1.71
	0.659	-3.95	-0.1	-0.21	-0.29	-0.36	-0.48	-0.57	-0.84	-0.9	-1.31	-1.66
	0.659	-3.95	-0.25	-0.16	-0.33	-0.4	-0.55	-0.59	-0.78	-0.88	-1.27	-1.71
	0.659	-3.96	-0.12	-0.13	-0.25	-0.45	-0.48	-0.56	-0.77	-0.87	-1.26	-1.72
	0.66	-3.96	-0.14	-0.12	-0.23	-0.41	-0.48	-0.62	-0.8	-0.89	-1.24	-1.7
	0.66	-3.96	-0.15	-0.14	-0.28	-0.4	-0.51	-0.65	-0.8	-0.88	-1.25	-1.66
	0.66	-3.96	-0.17	-0.2	-0.3	-0.35	-0.54	-0.58	-0.84	-0.93	-1.23	-1.63
	0.661	-3.96	-0.17	-0.14	-0.34	-0.37	-0.62	-0.54	-0.9	-0.88	-1.25	-1.66
	0.661	-3.97	-0.15	-0.13	-0.3	-0.34	-0.54	-0.53	-0.77	-0.93	-1.28	-1.7
	0.661	-3.97	-0.12	-0.16	-0.29	-0.35	-0.49	-0.59	-0.77	-0.89	-1.23	-1.72
	0.662	-3.97	-0.04	-0.13	-0.28	-0.34	-0.5	-0.62	-0.7	-0.95	-1.32	-1.68
	0.662	-3.97	-0.12	-0.22	-0.27	-0.37	-0.58	-0.55	-0.8	-0.92	-1.31	-1.72
	0.662	-3.97	-0.14	-0.21	-0.31	-0.38	-0.54	-0.56	-0.8	-0.94	-1.26	-1.73
	0.663	-3.98	-0.08	-0.19	-0.32	-0.41	-0.45	-0.53	-0.82	-0.92	-1.26	-1.78
	0.663	-3.98	-0.16	-0.17	-0.26	-0.43	-0.49	-0.52	-0.82	-0.87	-1.31	-1.76
	0.663	-3.98	-0.11	-0.16	-0.29	-0.41	-0.48	-0.59	-0.74	-0.89	-1.28	-1.74
	0.664	-3.98	-0.13	-0.15	-0.23	-0.43	-0.53	-0.57	-0.79	-0.85	-1.27	-1.67
	0.664	-3.98	-0.14	-0.12	-0.27	-0.39	-0.52	-0.61	-0.8	-0.86	-1.27	-1.72
	0.664	-3.99	-0.15	-0.14	-0.28	-0.39	-0.5	-0.55	-0.83	-0.89	-1.19	-1.66
	0.665	-3.99	-0.24	-0.07	-0.28	-0.34	-0.59	-0.64	-0.79	-0.89	-1.23	-1.7
	0.665	-3.99	-0.12	-0.17	-0.27	-0.36	-0.51	-0.67	-0.75	-0.92	-1.24	-1.65
	0.665	-3.99	-0.12	-0.18	-0.31	-0.33	-0.58	-0.58	-0.81	-0.87	-1.29	-1.69
	0.666	-3.99	-0.07	-0.17	-0.35	-0.41	-0.57	-0.6	-0.85	-0.92	-1.31	-1.74
	0.666	-4	-0.11	-0.15	-0.29	-0.29	-0.51	-0.56	-0.8	-0.95	-1.26	-1.73
[truncated: 34,009 more rows]

## Sheet: Figure 4c
		Measurement of the stiffness of initial elastic regime (K): the slop of force-displacement curves in Fig. 4b
		( 10 pre-tension increments are listed in row )
		m_c1 = [0.1017 0.095 0.107 0.194 0.227 0.24 0.32 0.41 0.45 0.61];	cycle-1
		m_c2 = [0.103 0.091 0.105 0.166 0.154 0.23 0.27 0.3 0.41 0.6];	cycle-2
		m_c3 = [0.0993 0.096 0.106 0.198 0.165 0.213 0.265 0.316 0.426 0.591];	cycle-3
		m_c4 = [0.0847 0.08 0.129 0.182 0.1599 0.2237 0.284 0.294 0.4188 0.5925]	cycle-4
